# Supplementary material for: A global synthesis and conceptualization of the magnitude and duration of soil carbon losses in response to forest disturbances
Source: Glob Ecol Biogeogr. 2023 Oct 24;33(1):141–50. doi: 10.1111/geb.13779 (PMC10953364; doi:10.1111/geb.13779)
Supplement: Supplementary file 2 — Table S2. Soil organic carbon stocks in control and disturbed forest sites used in the analysis. [file GEB-33-141-s002.xlsx]

## Sheet: SOC
Reference	Year	Disturbance agent	Horizon	Time since disturbance (yrs)	Biome	Foresttype	MAT (C°)	MAP (mm)	Continent	Soil organic carbon stock - Control (Mg ha-1)	Soil organic carbon stock - Disturbed (Mg ha-1)
Adkins	2019	wildfire	Organic layer	3	Temperate	Coniferous	10.6	1080	North America	20	3.9
Adkins	2019	wildfire	Organic layer	3	Temperate	Coniferous	10.6	1080	North America	20	6.19
Adkins	2019	wildfire	Organic layer	3	Temperate	Coniferous	10.6	1080	North America	20	6.9
Andrieux	2018	wildfire	Organic layer	10.1249	Boreal	Coniferous	2.5	1050	North America	105.081	36.9589
Andrieux	2018	wildfire	Organic layer	117.738	Boreal	Coniferous	2.5	1050	North America	105.081	81.4345
Andrieux	2018	wildfire	Organic layer	177.492	Boreal	Coniferous	2.5	1050	North America	105.081	86.6721
Andrieux	2018	wildfire	Organic layer	51.6106	Boreal	Coniferous	2.5	1050	North America	105.081	58.6039
Andrieux	2018	wildfire	Organic layer	89.4262	Boreal	Coniferous	2.5	1050	North America	105.081	75.025
Avera	2020	insect	Organic layer	7.5	Temperate	Coniferous	2.3	616	North America	12.2356	17.5155
Avera	2020	insect	Organic layer	7.5	Temperate	Coniferous	2.3	616	North America	12.2356	22.2752
Baird	1999	wildfire	Organic layer	0.5	Temperate	Coniferous	8	900	North America	6.7	0
Baird	1999	wildfire	Organic layer	1	Temperate	Coniferous	8	900	North America	8.6	0.5
Baird	1999	wildfire	Organic layer	1	Temperate	Coniferous	8	900	North America	6.7	0.7
Bauhus	2004	harvest	Organic layer	9	Temperate	Broadleaf	6.25	1200	Europe	17	6
Bauhus	2004	harvest	Organic layer	9	Temperate	Broadleaf	6.25	1200	Europe	17	15
Bickham	2013	wind	Organic layer	15	Temperate	Coniferous	3.8	609	North America	17.6	19.4
Bickham	2013	wind	Organic layer	15	Temperate	Coniferous	3.8	609	North America	17.6	14
Bisbing	2010	harvest	Organic layer	30	Temperate	Coniferous	2.5	625	North America	24.74	4.53
Bisbing	2010	harvest	Organic layer	45	Temperate	Coniferous	2.5	625	North America	22.48	6.23
Bisbing	2010	harvest	Organic layer	45	Temperate	Coniferous	2.5	625	North America	24.06	4.01
Boggs	2021	insect	Organic layer	7	Temperate	Coniferous	-0.6	1438	North America	11.5	11.9
Boggs	2021	insect	Organic layer	7	Temperate	Coniferous	-0.6	1438	North America	13.3	14.5
Boggs	2021	insect	Organic layer	7	Temperate	Coniferous	-0.6	1438	North America	13.4	12.7
Bradford	2012	wildfire	Organic layer	1	Boreal	Coniferous	2	680	North America	24.1177	15.8823
Bradford	2012	wind	Organic layer	9	Boreal	Coniferous	2	680	North America	18.38	35
Bradford	2012	wind	Organic layer	1	Boreal	Coniferous	2	680	North America	24.1177	8.23529
Bradford	2012	wind	Organic layer	1	Boreal	Coniferous	2	680	North America	24.1177	14.1176
Bravo-Oviedo	2015	harvest	Organic layer	15	Temperate	Coniferous	NA	NA	Europe	21.35	18.85
Bravo-Oviedo	2015	harvest	Organic layer	15	Temperate	Coniferous	NA	NA	Europe	21.35	13.93
Buma	2014	wildfire	Organic layer	NA	Temperate	Coniferous	NA	NA	North America	22.44	0
Buma	2014	wind	Organic layer	NA	Temperate	Coniferous	NA	NA	North America	22.44	0
Buma	2014	wind	Organic layer	NA	Temperate	Coniferous	NA	NA	North America	22.44	0
Certini	2011	wildfire	Organic layer	0.5	Temperate	Coniferous	14.4	912	Europe	18.1364	0
Certini	2011	wildfire	Organic layer	1	Temperate	Coniferous	14.4	912	Europe	14.4773	0
Chen	2013	harvest	Organic layer	16	Tropical/Subtropical	Coniferous	18	1600	Asia	5.58826	2.84856
Chen	2013	harvest	Organic layer	2	Tropical/Subtropical	Coniferous	18	1600	Asia	5.58826	0.063503
Chen	2013	harvest	Organic layer	21	Tropical/Subtropical	Coniferous	18	1600	Asia	5.58826	3.05721
Chen	2013	harvest	Organic layer	40	Tropical/Subtropical	Coniferous	18	1600	Asia	5.58826	7.20305
Chen	2013	harvest	Organic layer	7	Tropical/Subtropical	Coniferous	18	1600	Asia	5.58826	1.89602
Chiti	2016	harvest	Organic layer	10	Tropical/Subtropical	Mix	24	1400	Africa	8.1	2.9
Chiti	2016	harvest	Organic layer	10	Tropical/Subtropical	Mix	24	1400	Africa	6.7	4.2
Chiti	2016	harvest	Organic layer	15	Tropical/Subtropical	Mix	24	1400	Africa	8.1	3.3
Chiti	2016	harvest	Organic layer	15	Tropical/Subtropical	Mix	24	1400	Africa	7.5	3.7
Chiti	2016	harvest	Organic layer	18	Tropical/Subtropical	Mix	24	1400	Africa	6.7	4.8
Chiti	2016	harvest	Organic layer	30	Tropical/Subtropical	Mix	24	1400	Africa	8.1	4
Chiti	2016	harvest	Organic layer	45	Tropical/Subtropical	Mix	24	1400	Africa	7.5	3.9
Chiti	2016	harvest	Organic layer	50	Tropical/Subtropical	Mix	24	1400	Africa	6.7	6.1
Christophel	2013	harvest	Organic layer	NA	Temperate	Mix	5.2	1866	Europe	142	40
Christophel	2013	harvest	Organic layer	13	Temperate	Mix	2.9	1925	Europe	193	30
Christophel	2013	harvest	Organic layer	17	Temperate	Mix	5.1	1820	Europe	7	5
Christophel	2015	wind	Organic layer	6	Temperate	Coniferous	5	2100	Europe	48.3	4.7
Christophel	2015	harvest	Organic layer	34	Temperate	Mix	5	2100	Europe	13.3	4.4
Christophel	2015	harvest	Organic layer	31	Temperate	Mix	5	2100	Europe	6.4	4.7
Christophel	2015	harvest	Organic layer	31	Temperate	Mix	5	2100	Europe	3.2	3.9
Christophel	2015	harvest	Organic layer	34	Temperate	Mix	5	2100	Europe	13.3	4
Christophel	2015	harvest	Organic layer	34	Temperate	Mix	5	2100	Europe	2.6	1.5
Christophel	2015	harvest	Organic layer	34	Temperate	Mix	5	2100	Europe	13.3	5.2
Clinton	1996	harvest	Organic layer	2	Temperate	Mix	11.8	1480	North America	56.5	24.584
Clinton	1996	harvest	Organic layer	2	Temperate	Mix	12.9	1355	North America	104.5	43.256
Clinton	1996	harvest	Organic layer	2	Temperate	Mix	12.9	1355	North America	87.638	40.276
Czimczik	2003	wildfire	Organic layer	0.5	Boreal	Coniferous	-2.8	493	Asia	8.75	4.5
Davis	2003	wind	Organic layer	10	Temperate	Broadleaf	8	1447	Australia	16.4	33.7
Davis	2003	wind	Organic layer	120	Temperate	Broadleaf	8	1447	Australia	16.4	35.9
Davis	2003	wind	Organic layer	25	Temperate	Broadleaf	8	1447	Australia	16.4	21.4
Diochon	2009	harvest	Organic layer	1	Temperate	Coniferous	6.25	1200	North America	37.87	11.98
Diochon	2009	harvest	Organic layer	15	Temperate	Coniferous	6.25	1200	North America	37.87	12.07
Diochon	2009	harvest	Organic layer	45	Temperate	Coniferous	6.25	1200	North America	37.87	10.37
Diochon	2009	harvest	Organic layer	80	Temperate	Coniferous	6.25	1200	North America	37.87	28.87
Don	2012	wind	Organic layer	3	Temperate	Coniferous	5	905	Europe	53.09	57.2
Don	2012	wind	Organic layer	3	Temperate	Coniferous	5	905	Europe	53.09	37.3
Dore	2010	wildfire	Organic layer	8	Temperate	Coniferous	NA	NA	North America	8.73	11.16
Dore	2010	harvest	Organic layer	1	Temperate	Coniferous	NA	NA	North America	13.09	1.88
Dore	2016	harvest	Organic layer	2	Temperate	Mix	15	1600	North America	7.02	4.08
Dore	2016	harvest	Organic layer	2	Temperate	Mix	15	1600	North America	7.02	1.26
Ganzlin	2016	harvest	Organic layer	11	Temperate	Coniferous	7	550	North America	12.36	12.16
Ganzlin	2016	harvest	Organic layer	11	Temperate	Coniferous	7	550	North America	12.36	8.21
Goh and Phillips	1991	harvest	Organic layer	2	Temperate	Broadleaf	9	1600	Australia	44	32
Goh and Phillips	1991	harvest	Organic layer	2	Temperate	Broadleaf	9	1600	Australia	44	28
Goh and Phillips	1991	harvest	Organic layer	2	Temperate	Broadleaf	9	1600	Australia	44	27
Goh and Phillips	1991	harvest	Organic layer	2	Temperate	Broadleaf	9	1600	Australia	44	25
Goodale and Aber	2001	harvest	Organic layer	85	Temperate	Mix	2.5	1200	North America	16	25
Grand and Lavkulich	2012	harvest	Organic layer	11.5	Temperate	Coniferous	10.2	1369	North America	36	76
Grand and Lavkulich	2012	harvest	Organic layer	3.5	Temperate	Coniferous	10.2	1369	North America	36	59
Griffin	2011	insect	Organic layer	30	Temperate	Coniferous	0.55	563	North America	6.06436	3.63861
Groeschl	1993	wildfire	Organic layer	NA	Temperate	Coniferous	NA	NA	North America	22.6	0
Groeschl	1993	wildfire	Organic layer	NA	Temperate	Coniferous	NA	NA	North America	22.6	20.8
Gross	2018	harvest	Organic layer	28	Temperate	Coniferous	9	2200	North America	6.33	7.68
Gross	2018	harvest	Organic layer	28	Temperate	Coniferous	9	2200	North America	6.33	9.49
Gupta and DeLuca	2012	harvest	Organic layer	5	Temperate	Coniferous	NA	NA	Europe	21.94	9.46
Hamburg	2019	harvest	Organic layer	15	Temperate	Mix	11	1400	North America	27.7	26.4
Hamburg	2019	harvest	Organic layer	3	Temperate	Mix	11	1400	North America	27.7	21.3
Hamburg	2019	harvest	Organic layer	8	Temperate	Mix	11	1400	North America	27.7	18.6
Hansen	2015	insect	Organic layer	2.5	Temperate	Coniferous	2.4	910	North America	23.7	20.3
Hansen	2015	insect	Organic layer	24.5	Temperate	Coniferous	2.4	910	North America	23.7	26.3
Hansen	2015	insect	Organic layer	34.5	Temperate	Coniferous	2.7	910	North America	23.7	23.3
Hansen	2015	insect	Organic layer	6.5	Temperate	Coniferous	2.4	910	North America	23.7	20.9
Hansen	2015	insect	Organic layer	78.5	Temperate	Coniferous	2.6	910	North America	23.7	20.7
Hansen	2015	insect	Organic layer	9.5	Temperate	Coniferous	2.4	910	North America	23.7	22
Hart	2006	harvest	Organic layer	1	Temperate	Coniferous	NA	625	North America	34.4	6.62
Homann	2013	wildfire	Organic layer	8.5	Temperate	Coniferous	11	1900	North America	9.45736	5.11628
Homann	2013	harvest	Organic layer	8.5	Temperate	Coniferous	11	1900	North America	8.03828	2.15311
Homann	2013	harvest	Organic layer	8.5	Temperate	Coniferous	11	1900	North America	11.7703	3.58852
Hotta	2020	wind	Organic layer	64	Boreal	Coniferous	3.7	1315	Asia	12.04	13.56
Hotta	2020	wind	Organic layer	64	Boreal	Coniferous	3.7	1315	Asia	12.04	10
Hubbard	2004	wildfire	Organic layer	0.5	Temperate	Mix	14	1350	North America	17.463	12.67
Ilstedt	2003	wildfire	Organic layer	0.5	Tropical/Subtropical	Mix	25	3350	Asia	13.2449	15.2407
Jang	2015	harvest	Organic layer	38	Temperate	Coniferous	2.5	1200	North America	135	70
Jang	2015	harvest	Organic layer	38	Temperate	Coniferous	2.5	1200	North America	135	167
Jang	2015	harvest	Organic layer	38	Temperate	Coniferous	2.5	1200	North America	135	69
Jang	2015	harvest	Organic layer	38	Temperate	Coniferous	2.5	1200	North America	135	54
Jenkins	1999	insect	Organic layer	2.5	Temperate	Mix	NA	NA	North America	26.9	15.8
Jenkins	1999	insect	Organic layer	5	Temperate	Mix	NA	NA	North America	26.9	29.2
Jenkins	1999	insect	Organic layer	5	Temperate	Mix	NA	NA	North America	26.9	21.7
Jenkins	1999	insect	Organic layer	5	Temperate	Mix	NA	NA	North America	26.9	30.4
Johnson d	2014	harvest	Organic layer	1	Temperate	Mix	2.5	810	North America	41	33
Johnson d	2014	harvest	Organic layer	0.5	Temperate	Mix	2.5	810	North America	41	30
Johnson	1991	harvest	Organic layer	3	Temperate	Mix	6.25	1200	North America	54	57
Johnson	2007	wildfire	Organic layer	1	Temperate	Coniferous	NA	870	North America	11.6	1.3
Johnson	2012	wildfire	Organic layer	20	Temperate	Coniferous	5	550	North America	19.1327	43.6224
Johnson	2012	wildfire	Organic layer	46	Temperate	Coniferous	5	550	North America	55.8673	52.8061
Jones	2011	harvest	Organic layer	15	Temperate	Coniferous	12.5	1600	Australia	14.14	16.85
Jones	2011	harvest	Organic layer	15	Temperate	Coniferous	12.5	1600	Australia	18.09	14.36
Jones	2011	harvest	Organic layer	15	Temperate	Coniferous	12.5	1600	Australia	17.88	14.81
Kana	2013	insect	Organic layer	2.5	Temperate	Coniferous	NA	NA	Europe	21.758	20.746
Kashian	2013	wildfire	Organic layer	125	Temperate	Coniferous	1.1	620	North America	6.87738	7.78407
Kashian	2013	wildfire	Organic layer	175	Temperate	Coniferous	1.1	620	North America	6.87738	8.42999
Kashian	2013	wildfire	Organic layer	225	Temperate	Coniferous	1.1	620	North America	6.87738	7.19944
Kashian	2013	wildfire	Organic layer	25	Temperate	Coniferous	1.1	620	North America	6.87738	3.64316
Kashian	2013	wildfire	Organic layer	75	Temperate	Coniferous	1.1	620	North America	6.87738	8.14239
Kashian	2013	insect	Organic layer	27.5	Temperate	Coniferous	1.1	620	North America	7.56	9.11
Kaye and Hart	1998	harvest	Organic layer	1	Temperate	Coniferous	6.25	625	North America	19.3735	32.6682
Kaye and Hart	1998	harvest	Organic layer	1	Temperate	Coniferous	6.25	625	North America	19.3735	4.06555
Kelly	2021	wildfire	Organic layer	1	Boreal	Mix	2.7	658	Europe	33.4	17.7
Kelly	2021	wildfire	Organic layer	1	Boreal	Mix	2.7	658	Europe	33.4	24.1
Kelly	2021	wildfire	Organic layer	1	Boreal	Mix	2.7	658	Europe	33.4	22.4
Keville	2013	insect	Organic layer	2	Temperate	Coniferous	2	770	North America	9.08549	13.662
Keville	2013	insect	Organic layer	5	Temperate	Coniferous	2	770	North America	9.08549	11.7625
Kim	2018	harvest	Organic layer	1	Temperate	Coniferous	NA	NA	Asia	9.25	10.7367
Kim	2018	harvest	Organic layer	1	Temperate	Broadleaf	NA	NA	Asia	4.548	4.918
Kim	2018	harvest	Organic layer	1	Temperate	Coniferous	NA	NA	Asia	10	10.3467
Kim	2018	harvest	Organic layer	1	Temperate	Coniferous	NA	NA	Asia	9.25	8.43667
Kim	2018	harvest	Organic layer	1	Temperate	Broadleaf	NA	NA	Asia	4.548	4.728
Kim	2018	harvest	Organic layer	1	Temperate	Coniferous	NA	NA	Asia	10	9.16
Kim	2018	harvest	Organic layer	4	Temperate	Coniferous	NA	NA	Asia	7.17	6.9675
Kim	2018	harvest	Organic layer	4	Temperate	Broadleaf	NA	NA	Asia	4.806	5.22
Kim	2018	harvest	Organic layer	4	Temperate	Coniferous	NA	NA	Asia	8.19	6.23667
Kim	2018	harvest	Organic layer	4	Temperate	Coniferous	NA	NA	Asia	7.17	7.92
Kim	2018	harvest	Organic layer	4	Temperate	Broadleaf	NA	NA	Asia	4.806	5.078
Kim	2018	harvest	Organic layer	4	Temperate	Coniferous	NA	NA	Asia	8.19	5.69
Kim	2018	harvest	Organic layer	7	Temperate	Coniferous	NA	NA	Asia	5.1075	3.405
Kim	2018	harvest	Organic layer	7	Temperate	Broadleaf	NA	NA	Asia	4.528	4.796
Kim	2018	harvest	Organic layer	7	Temperate	Coniferous	NA	NA	Asia	7.4475	7.34667
Kim	2018	harvest	Organic layer	7	Temperate	Coniferous	NA	NA	Asia	5.1075	3.6925
Kim	2018	harvest	Organic layer	7	Temperate	Broadleaf	NA	NA	Asia	4.528	4.448
Kim	2018	harvest	Organic layer	7	Temperate	Coniferous	NA	NA	Asia	7.4475	5.3325
Kishchuk	2014	harvest	Organic layer	1	Boreal	Mix	2.5	431	North America	37.786	29.476
Kishchuk	2014	harvest	Organic layer	11	Boreal	Mix	2.5	431	North America	38.076	41.34
Kizlinski	2002	insect	Organic layer	NA	Temperate	Mix	NA	1200	North America	30.5976	20.0025
Kizlinski	2002	harvest	Organic layer	10	Temperate	Mix	NA	1200	North America	30.5976	12.2356
Kizlinski	2002	harvest	Organic layer	2	Temperate	Mix	NA	1200	North America	30.5976	19.4776
Klockow	2013	harvest	Organic layer	1	Temperate	Broadleaf	2.5	625	North America	10.97	13.24
Klockow	2013	harvest	Organic layer	1	Temperate	Broadleaf	2.5	625	North America	10.97	12.14
Klockow	2013	harvest	Organic layer	1	Temperate	Broadleaf	2.5	625	North America	10.97	13.95
Klopatek	2002	harvest	Organic layer	20	Temperate	Coniferous	8.7	2500	North America	13.6	12
Klopatek	2002	harvest	Organic layer	40	Temperate	Coniferous	8.7	2500	North America	13.6	16.1
Knoepp	2011	insect	Organic layer	4	Temperate	Mix	12.5	1900	North America	12.831	13.134
Kobler	2015	wind	Organic layer	4	Temperate	Coniferous	7.8	1645	Europe	11.4	10.4
Kolka	2014	wildfire	Organic layer	0.5	Temperate	Mix	4.5	710	North America	14.3	4.8
Kolka	2014	wildfire	Organic layer	0.5	Temperate	Mix	4.5	710	North America	14.3	4.7
Kolka	2014	wildfire	Organic layer	0.5	Temperate	Mix	4.5	710	North America	14.3	4.1
Kolka	2014	wildfire	Organic layer	0.5	Temperate	Mix	4.5	710	North America	14.3	4.7
Kolka	2014	wildfire	Organic layer	0.5	Temperate	Mix	4.5	710	North America	14.3	5.1
Kolka	2014	wildfire	Organic layer	0.5	Temperate	Mix	4.5	710	North America	14.3	3.4
Kolka	2014	wildfire	Organic layer	0.5	Temperate	Mix	4.5	710	North America	14.3	2.2
Kolka	2014	wildfire	Organic layer	0.5	Temperate	Mix	4.5	710	North America	14.3	5.3
Kosunen	2020	wind	Organic layer	5	Boreal	Coniferous	4.2	653	Europe	22.76	16.68
Kosunen	2020	insect	Organic layer	1	Boreal	Coniferous	4.2	653	Europe	22.8	20.6
Kramer	2004	wind	Organic layer	95	Temperate	Coniferous	7	1900	North America	85.2	51.7
Krasnoshchekov and Bezkorovainaya	2008	insect	Organic layer	2	Boreal	Mix	NA	NA	Asia	5.06	5.027
Krueger	2017	harvest	Organic layer	20	Temperate	Coniferous	4	1500	Europe	35.8	34.7
Krueger	2017	harvest	Organic layer	3	Temperate	Broadleaf	8	1100	Europe	19.2	18.2
Krueger	2017	harvest	Organic layer	7	Temperate	Broadleaf	8	750	Europe	7.5	7.4
Kurth	2014	harvest	Organic layer	0.5	Temperate	Broadleaf	2.5	625	North America	30.8	33.1
Kurth	2014	harvest	Organic layer	0.5	Temperate	Broadleaf	6.25	625	North America	6.4	16.8
Kurth	2014	harvest	Organic layer	0.5	Temperate	Broadleaf	2.5	875	North America	17	23.2
Kurth	2014	harvest	Organic layer	10	Temperate	Broadleaf	2.5	625	North America	30.8	54.9
Kurth	2014	harvest	Organic layer	10	Temperate	Broadleaf	6.25	625	North America	6.4	8.7
Kurth	2014	harvest	Organic layer	10	Temperate	Broadleaf	2.5	875	North America	17	20.5
Kurth	2014	harvest	Organic layer	15	Temperate	Broadleaf	2.5	625	North America	30.8	30.5
Kurth	2014	harvest	Organic layer	15	Temperate	Broadleaf	6.25	625	North America	6.4	10.8
Kurth	2014	harvest	Organic layer	15	Temperate	Broadleaf	2.5	875	North America	17	14.3
Kurth	2014	harvest	Organic layer	5	Temperate	Broadleaf	2.5	625	North America	30.8	39
Kurth	2014	harvest	Organic layer	5	Temperate	Broadleaf	6.25	625	North America	6.4	9.4
Kurth	2014	harvest	Organic layer	5	Temperate	Broadleaf	2.5	875	North America	17	26.3
Kurth	2014	harvest	Organic layer	0.5	Temperate	Broadleaf	2.5	625	North America	29.7	31.5
Kurth	2014	harvest	Organic layer	0.5	Temperate	Broadleaf	6.25	625	North America	14.6	10.9
Kurth	2014	harvest	Organic layer	0.5	Temperate	Broadleaf	2.5	875	North America	22.7	27.2
Kurth	2014	harvest	Organic layer	10	Temperate	Broadleaf	2.5	625	North America	29.7	36.2
Kurth	2014	harvest	Organic layer	10	Temperate	Broadleaf	6.25	625	North America	14.6	10.7
Kurth	2014	harvest	Organic layer	10	Temperate	Broadleaf	2.5	875	North America	22.7	19.9
Kurth	2014	harvest	Organic layer	15	Temperate	Broadleaf	2.5	625	North America	29.7	21.1
Kurth	2014	harvest	Organic layer	15	Temperate	Broadleaf	6.25	625	North America	14.6	11.9
Kurth	2014	harvest	Organic layer	15	Temperate	Broadleaf	2.5	875	North America	22.7	10.2
Kurth	2014	harvest	Organic layer	5	Temperate	Broadleaf	2.5	625	North America	29.7	23.7
Kurth	2014	harvest	Organic layer	5	Temperate	Broadleaf	6.25	625	North America	14.6	9.4
Kurth	2014	harvest	Organic layer	5	Temperate	Broadleaf	2.5	875	North America	22.7	30.8
Kurth	2014	harvest	Organic layer	0.5	Temperate	Broadleaf	2.5	625	North America	22.1	18.9
Kurth	2014	harvest	Organic layer	0.5	Temperate	Broadleaf	6.25	625	North America	8	6
Kurth	2014	harvest	Organic layer	0.5	Temperate	Broadleaf	2.5	875	North America	20	8.3
Kurth	2014	harvest	Organic layer	10	Temperate	Broadleaf	2.5	625	North America	22.1	37.5
Kurth	2014	harvest	Organic layer	10	Temperate	Broadleaf	6.25	625	North America	8	4.8
Kurth	2014	harvest	Organic layer	10	Temperate	Broadleaf	2.5	875	North America	20	11.9
Kurth	2014	harvest	Organic layer	15	Temperate	Broadleaf	2.5	625	North America	22.1	16.6
Kurth	2014	harvest	Organic layer	15	Temperate	Broadleaf	6.25	625	North America	8	4.8
Kurth	2014	harvest	Organic layer	15	Temperate	Broadleaf	2.5	875	North America	20	5.3
Kurth	2014	harvest	Organic layer	5	Temperate	Broadleaf	2.5	625	North America	22.1	18.5
Kurth	2014	harvest	Organic layer	5	Temperate	Broadleaf	6.25	625	North America	8	2.2
Kurth	2014	harvest	Organic layer	5	Temperate	Broadleaf	2.5	875	North America	20	15.8
Latty	2004	harvest	Organic layer	90	Temperate	Mix	6.25	875	North America	24.1	24.5
Litton	2004	wildfire	Organic layer	13	Temperate	Coniferous	0.55	465	North America	8.68	3.19
Litton	2004	wildfire	Organic layer	13	Temperate	Coniferous	0.55	465	North America	8.68	0.77
Litton	2004	wildfire	Organic layer	13	Temperate	Coniferous	0.55	465	North America	8.68	0.64
Mariani	2006	harvest	Organic layer	5	Boreal	Broadleaf	NA	527.5	North America	4.815	3.424
Mariani	2006	harvest	Organic layer	5	Boreal	Broadleaf	NA	527.5	North America	4.815	4.278
Matsuzaki	2013	harvest	Organic layer	9.5	Temperate	Coniferous	2.75	1169	North America	41	36
Matsuzaki	2013	harvest	Organic layer	9.5	Temperate	Coniferous	2.35	939	North America	54	36
Matsuzaki	2013	harvest	Organic layer	9.5	Temperate	Coniferous	2.75	1120	North America	44	40
Matsuzaki	2013	harvest	Organic layer	9.5	Temperate	Coniferous	2.75	1169	North America	41	26
Matsuzaki	2013	harvest	Organic layer	9.5	Temperate	Coniferous	2.35	939	North America	54	32
Matsuzaki	2013	harvest	Organic layer	9.5	Temperate	Coniferous	2.35	939	North America	54	34
Matsuzaki	2013	harvest	Organic layer	9.5	Temperate	Coniferous	2.75	1120	North America	44	29
Matsuzaki	2013	harvest	Organic layer	9.5	Temperate	Coniferous	2.75	1120	North America	44	46
Mattson and Smith	1993	harvest	Organic layer	20	Temperate	Mix	8.75	1600	North America	22.41	7.76
Mattson and Smith	1993	harvest	Organic layer	20	Temperate	Mix	8.75	1600	North America	9.5	6.12
Mattson and Smith	1993	harvest	Organic layer	6	Temperate	Mix	8.75	1600	North America	15.33	17.05
Mattson and Smith	1993	harvest	Organic layer	7	Temperate	Mix	8.75	1600	North America	11.71	7.7
Mattson and Smith	1993	harvest	Organic layer	7	Temperate	Mix	8.75	1600	North America	23.84	17.63
Mattson and Smith	1993	harvest	Organic layer	11	Temperate	Mix	8.75	1600	North America	20.5	13.55
Mattson and Smith	1993	harvest	Organic layer	23	Temperate	Mix	8.75	1600	North America	10.83	15.22
Mattson and Smith	1993	harvest	Organic layer	23	Temperate	Mix	8.75	1600	North America	21.01	10.14
Mattson and Smith	1993	harvest	Organic layer	23	Temperate	Mix	8.75	1600	North America	24.68	14.25
Mattson and Smith	1993	harvest	Organic layer	4	Temperate	Mix	8.75	1600	North America	10.61	7.48
Mattson and Smith	1993	harvest	Organic layer	4	Temperate	Mix	8.75	1600	North America	15.97	12.36
Mattson and Smith	1993	harvest	Organic layer	8	Temperate	Mix	8.75	1600	North America	16.96	6.54
Mattson and Smith	1993	harvest	Organic layer	2	Temperate	Mix	8.75	1600	North America	21.9	11.07
Mattson and Smith	1993	harvest	Organic layer	1	Temperate	Mix	8.75	1600	North America	13.05	11.64
Mattson and Smith	1993	harvest	Organic layer	2	Temperate	Mix	8.75	1600	North America	13.94	6.3
Mattson and Swank	1989	harvest	Organic layer	3	Temperate	Mix	12.5	1820	North America	11.4	13.4
Mattson and Swank	1989	harvest	Organic layer	6	Temperate	Mix	12.5	1820	North America	11.4	21.8
Mayer	2017	wind	Organic layer	4	Temperate	Mix	6.6	1964	Europe	51.1	55.9
Mayer	2017	wind	Organic layer	6	Temperate	Mix	6.6	1964	Europe	51.1	42.3
Mayer	2022	wind	Organic layer	18	Temperate	Coniferous	4.08333	1085.77	Europe	25.1376	4.49469
Mayer	2022	wind	Organic layer	18	Temperate	Coniferous	4.80667	1181	Europe	13.2901	4.46556
Mayer	2022	wind	Organic layer	18	Temperate	Coniferous	5.45333	1860.73	Europe	20.2938	1.93398
Mayer	2022	wind	Organic layer	18	Temperate	Coniferous	4.65	1139.8	Europe	35.1808	5.75653
Mayer	2022	wind	Organic layer	18	Temperate	Coniferous	3.32667	1556.9	Europe	26.4902	3.21412
Mayer	2022	wind	Organic layer	9	Temperate	Mix	8.52333	960.9	Europe	3.86531	3.88727
Mayer	2022	wind	Organic layer	9	Temperate	Coniferous	5.19	1503.93	Europe	14.7019	8.17027
Mayer	2022	wind	Organic layer	9	Temperate	Mix	9.00667	1011.37	Europe	5.4842	3.04165
Mayer	2022	wind	Organic layer	9	Temperate	Coniferous	5.63333	1282.27	Europe	7.52215	7.98819
Mayer	2022	wind	Organic layer	9	Temperate	Coniferous	6.52667	1217.13	Europe	9.13276	3.72133
Mayer	2022	wind	Organic layer	9	Temperate	Mix	8.53333	1028.37	Europe	4.69385	6.18612
Mayer	2022	wind	Organic layer	9	Temperate	Mix	8.17333	1003.57	Europe	7.64714	6.53155
Mayer	2022	wind	Organic layer	9	Temperate	Coniferous	8.13	1051	Europe	3.41639	5.23207
Mayer	2022	wind	Organic layer	9	Temperate	Mix	8.42333	1093.33	Europe	3.41857	2.39077
Mayer	2022	wind	Organic layer	9	Temperate	Mix	8.09333	930.967	Europe	5.84429	5.08448
Mayer	2022	wind	Organic layer	9	Temperate	Mix	8.30333	1067.13	Europe	3.90585	1.96067
Mayer	2022	wind	Organic layer	9	Temperate	Mix	8.21333	1117.13	Europe	3.06389	2.55257
Mayer	2022	wind	Organic layer	9	Temperate	Coniferous	6.34	1311.03	Europe	28.5491	9.13883
Mayer	2022	wind	Organic layer	9	Temperate	Mix	8.44333	1071.77	Europe	3.9173	4.94417
Mayer	2022	insect	Organic layer	11	Temperate	Coniferous	3.5	1550	Europe	74.1907	72.6265
Mayer	2022	insect	Organic layer	11	Temperate	Coniferous	3.5	1550	Europe	74.1907	69.9395
Mazza	2019	harvest	Organic layer	1	Temperate	Coniferous	13.3	526	Europe	1.23	1.81
Mazza	2019	harvest	Organic layer	1	Temperate	Coniferous	13.3	526	Europe	1.23	1.73
Mazza	2019	harvest	Organic layer	1	Temperate	Coniferous	13.3	876	Europe	9.25	12.33
Mazza	2019	harvest	Organic layer	1	Temperate	Coniferous	13.3	876	Europe	9.25	14.58
McLaughlin	1996	harvest	Organic layer	5	Temperate	Mix	6.25	625	North America	31.387	12.692
McLaughlin	1996	harvest	Organic layer	5	Temperate	Mix	6.25	625	North America	31.387	8.904
Meyer	2021	insect	Organic layer	12	Boreal	Broadleaf	-1.6	448	Europe	7.13376	5.73248
Meyer	2021	insect	Organic layer	55	Boreal	Broadleaf	-1.6	448	Europe	7.13376	8.28025
Morehouse	2008	insect	Organic layer	1	Temperate	Coniferous	NA	850	North America	57	55
Moreno-Fernandez	2015	harvest	Organic layer	104	Temperate	Coniferous	8.75	625	Europe	6.83	7.8
Moreno-Fernandez	2015	harvest	Organic layer	27	Temperate	Coniferous	8.75	625	Europe	6.83	6.34
Moreno-Fernandez	2015	harvest	Organic layer	40	Temperate	Coniferous	8.75	625	Europe	6.83	8.05
Moreno-Fernandez	2015	harvest	Organic layer	57	Temperate	Coniferous	8.75	625	Europe	6.83	13.66
Moreno-Fernandez	2015	harvest	Organic layer	83	Temperate	Coniferous	8.75	625	Europe	6.83	11.71
Moreno-Fernandez	2015	harvest	Organic layer	102	Temperate	Coniferous	8.75	625	Europe	14.63	12.19
Moreno-Fernandez	2015	harvest	Organic layer	18	Temperate	Coniferous	8.75	625	Europe	14.63	12.19
Moreno-Fernandez	2015	harvest	Organic layer	36	Temperate	Coniferous	8.75	625	Europe	14.63	15.12
Moreno-Fernandez	2015	harvest	Organic layer	73	Temperate	Coniferous	8.75	625	Europe	14.63	16.1
Mu	2013	harvest	Organic layer	5	Temperate	Mix	-3	500	Asia	3.13886	1.85066
Mu	2013	harvest	Organic layer	5	Temperate	Mix	-3	500	Asia	3.13886	1.82344
Mu	2013	harvest	Organic layer	5	Temperate	Mix	-3	500	Asia	3.13886	1.95045
Murphy	2006	wildfire	Organic layer	0.5	Temperate	Coniferous	NA	870	North America	11.6949	0.921611
Murphy	2006	harvest	Organic layer	1	Temperate	Coniferous	6.25	875	North America	16.195	14.891
Murphy	2006	harvest	Organic layer	1	Temperate	Coniferous	6.25	875	North America	16.195	38.695
Murphy	2006	harvest	Organic layer	1	Temperate	Coniferous	6.25	875	North America	16.195	15.869
Murphy	2006	harvest	Organic layer	1	Temperate	Coniferous	6.25	875	North America	16.195	25.978
Neff	2005	wildfire	Organic layer	NA	Boreal	Coniferous	NA	NA	North America	36.696	28.93
Norris	2009	harvest	Organic layer	12	Boreal	Coniferous	2.5	475	North America	10.2	5.75
Norris	2009	harvest	Organic layer	31	Boreal	Coniferous	2.5	475	North America	10.2	3.56
Norris	2009	harvest	Organic layer	4	Boreal	Coniferous	2.5	475	North America	10.2	0.3
Nuckolls	2009	insect	Organic layer	2	Temperate	Mix	13	1780	North America	9.52805	10.7998
O`Donnell	2011	wildfire	Organic layer	4	Boreal	Coniferous	-5	270	North America	66.0112	42.6966
O`Neill	2003	wildfire	Organic layer	10	Boreal	Coniferous	-3.95	234	North America	56.93	23.35
O`Neill	2003	wildfire	Organic layer	3	Boreal	Coniferous	-3.95	234	North America	56.93	10.94
O`Neill	2003	wildfire	Organic layer	41	Boreal	Coniferous	-3.95	234	North America	56.93	18.65
O`Neill	2003	wildfire	Organic layer	7	Boreal	Coniferous	-3.95	234	North America	56.93	22.29
O`Neill	2003	wildfire	Organic layer	80	Boreal	Coniferous	-3.95	234	North America	56.93	34.29
Overby	2017	harvest	Organic layer	0.5	Temperate	Coniferous	16.9	437.333	North America	12.12	8.99
Overby	2017	harvest	Organic layer	1	Temperate	Coniferous	16.9	437.333	North America	9.74	7.43
Overby	2017	harvest	Organic layer	2	Temperate	Coniferous	16.9	437.333	North America	8.11	8.12
Overby	2017	harvest	Organic layer	3	Temperate	Coniferous	16.9	437.333	North America	7.28	9.96
Parker	2001	wildfire	Organic layer	50	Temperate	Coniferous	NA	NA	North America	39	24
Parker	2001	harvest	Organic layer	17	Temperate	Coniferous	NA	NA	North America	71	27
Parro	2019	wildfire	Organic layer	21	Boreal	Coniferous	5.2	600	Europe	55.9105	82.1086
Parro	2019	wildfire	Organic layer	5	Boreal	Coniferous	5.2	600	Europe	77.9553	50.1597
Parro	2019	wildfire	Organic layer	21	Boreal	Coniferous	5.2	600	Europe	55.9105	72.2045
Parro	2019	wildfire	Organic layer	5	Boreal	Coniferous	5.2	600	Europe	77.9553	40.2556
Perez	2020	wildfire	Organic layer	2	Boreal	Coniferous	NA	NA	Europe	35.0746	18.6567
Piirainen	2015	harvest	Organic layer	1	Boreal	Coniferous	2.3	527	Europe	47.1351	50.1622
Piirainen	2015	harvest	Organic layer	10	Boreal	Coniferous	2.3	527	Europe	34.1622	27.6757
Piirainen	2015	harvest	Organic layer	5	Boreal	Coniferous	2.3	527	Europe	37.6216	36.3243
Powers	2011	harvest	Organic layer	12	Temperate	Mix	NA	NA	North America	6.17	3.27
Powers	2011	harvest	Organic layer	29	Temperate	Mix	NA	NA	North America	6.17	4.19
Powers	2011	harvest	Organic layer	29	Temperate	Coniferous	NA	NA	North America	9.93	10.47
Powers	2011	harvest	Organic layer	29	Temperate	Coniferous	NA	NA	North America	9.93	12.22
Powers	2011	harvest	Organic layer	3	Temperate	Mix	NA	NA	North America	6.17	4.4
Powers	2011	harvest	Organic layer	3	Temperate	Mix	NA	NA	North America	6.17	4.08
Powers	2011	harvest	Organic layer	3	Temperate	Mix	NA	NA	North America	6.17	4.83
Powers	2011	harvest	Organic layer	8	Temperate	Coniferous	NA	NA	North America	9.93	7.99
Powers	2011	harvest	Organic layer	8	Temperate	Coniferous	NA	NA	North America	9.93	8.59
Powers	2011	harvest	Organic layer	8	Temperate	Coniferous	NA	NA	North America	9.93	9.33
Prest	2014	harvest	Organic layer	35	Temperate	Coniferous	6.25	1200	North America	17.34	25.05
Ribeiro-Kumara	2020	wildfire	Organic layer	19	Boreal	Coniferous	5.2	NA	Europe	11	39
Ribeiro-Kumara	2020	wildfire	Organic layer	34	Boreal	Coniferous	5.2	NA	Europe	11	6.7
Ribeiro-Kumara	2020	wildfire	Organic layer	65	Boreal	Coniferous	5.2	NA	Europe	11	34.2
Ribeiro-Kumara	2020	wildfire	Organic layer	76	Boreal	Coniferous	5.2	NA	Europe	11	17.5
Ribeiro-Kumara	2020	wildfire	Organic layer	8	Boreal	Coniferous	5.2	NA	Europe	11	5.3
Ross	2012	wildfire	Organic layer	16	Temperate	Coniferous	6.3	566	North America	16.7232	2.25989
Rothstein and Spaulding	2010	wildfire	Organic layer	14.5	Temperate	Coniferous	6.7	NA	North America	14.9373	9.14191
Rothstein and Spaulding	2010	wildfire	Organic layer	4.5	Temperate	Coniferous	6.7	NA	North America	14.9373	9.57096
Rothstein and Spaulding	2010	harvest	Organic layer	15	Temperate	Coniferous	6.7	NA	North America	6.2	4.8
Rothstein and Spaulding	2010	harvest	Organic layer	5	Temperate	Coniferous	6.7	NA	North America	6.2	6.7
Rothstein	2004	wildfire	Organic layer	1	Temperate	Coniferous	6.3	NA	North America	12.4	4.2
Rothstein	2004	wildfire	Organic layer	12	Temperate	Coniferous	6.3	NA	North America	12.4	1.2
Rothstein	2004	wildfire	Organic layer	14	Temperate	Coniferous	6.3	NA	North America	12.4	1.9
Rothstein	2004	wildfire	Organic layer	2	Temperate	Coniferous	6.3	NA	North America	12.4	1.4
Rothstein	2004	wildfire	Organic layer	22	Temperate	Coniferous	6.3	NA	North America	12.4	3.2
Rothstein	2004	wildfire	Organic layer	27	Temperate	Coniferous	6.3	NA	North America	12.4	3.8
Rothstein	2004	wildfire	Organic layer	36	Temperate	Coniferous	6.3	NA	North America	12.4	12.9
Rothstein	2004	wildfire	Organic layer	4	Temperate	Coniferous	6.3	NA	North America	12.4	1.5
Rothstein	2004	wildfire	Organic layer	52	Temperate	Coniferous	6.3	NA	North America	12.4	11.8
Rothstein	2004	wildfire	Organic layer	7	Temperate	Coniferous	6.3	NA	North America	12.4	10.1
Ruiz-Peinado	2016	harvest	Organic layer	10	Temperate	Coniferous	9.2	959	Europe	17.4	19.3
Ruiz-Peinado	2016	harvest	Organic layer	10	Temperate	Coniferous	9.2	959	Europe	17.4	14.7
Sanden	2020	insect	Organic layer	NA	Boreal	Broadleaf	NA	NA	Europe	27.5	26.05
Sanden	2020	insect	Organic layer	NA	Boreal	Broadleaf	NA	NA	Europe	27.5	23.66
Santana	2016	wildfire	Organic layer	1	Temperate	Coniferous	NA	NA	Europe	6.919	1.85
Santana	2016	wildfire	Organic layer	1	Temperate	Coniferous	NA	NA	Europe	6.919	0.074
Santana	2016	wildfire	Organic layer	1	Temperate	Coniferous	NA	NA	Europe	6.919	1.85
Santana	2016	wildfire	Organic layer	1	Temperate	Coniferous	NA	NA	Europe	6.919	14.208
Santin	2015	wildfire	Organic layer	0.5	Boreal	Coniferous	NA	NA	North America	17.8715	10.7048
Shrestha and Chen	2010	wildfire	Organic layer	10	Boreal	Mix	2.5	712	North America	42.8513	24.5442
Shrestha and Chen	2010	wildfire	Organic layer	140	Boreal	Mix	2.5	712	North America	42.8513	33.0078
Shrestha and Chen	2010	wildfire	Organic layer	2	Boreal	Mix	2.5	712	North America	42.8513	3.17382
Shrestha and Chen	2010	wildfire	Organic layer	28	Boreal	Mix	2.5	712	North America	42.8513	45.9147
Shrestha and Chen	2010	wildfire	Organic layer	85	Boreal	Mix	2.5	712	North America	42.8513	50.358
Shrestha and Chen	2010	harvest	Organic layer	10	Boreal	Mix	2.5	712	North America	47.2355	27.8498
Shrestha and Chen	2010	harvest	Organic layer	2	Boreal	Mix	2.5	712	North America	47.2355	28.942
Shrestha and Chen	2010	harvest	Organic layer	28	Boreal	Mix	2.5	712	North America	47.2355	41.2287
Simard	2001	wildfire	Organic layer	14	Boreal	Coniferous	0.8	950	North America	70	50
Simard	2001	wildfire	Organic layer	2	Boreal	Coniferous	1.2	840	North America	100	40
Simard	2001	wildfire	Organic layer	21	Boreal	Coniferous	0.6	820	North America	80	70
Simard	2001	harvest	Organic layer	11	Boreal	Coniferous	0.8	950	North America	70	80
Simard	2001	harvest	Organic layer	17	Boreal	Coniferous	0.6	820	North America	80	100
Simard	2001	harvest	Organic layer	3	Boreal	Coniferous	1.2	840	North America	100	110
Simola	2018	harvest	Organic layer	10	Boreal	Coniferous	NA	NA	Europe	49.54	53.59
Simola	2018	harvest	Organic layer	10	Boreal	Coniferous	NA	NA	Europe	52.45	49.32
Simola	2018	harvest	Organic layer	100	Boreal	Coniferous	NA	NA	Europe	57.8	74.44
Simola	2018	harvest	Organic layer	16	Boreal	Coniferous	NA	NA	Europe	88.83	70.72
Simola	2018	harvest	Organic layer	18	Boreal	Coniferous	NA	NA	Europe	60.44	80.86
Simola	2018	harvest	Organic layer	20	Boreal	Coniferous	NA	NA	Europe	73.82	77.4
Simola	2018	harvest	Organic layer	20	Boreal	Coniferous	NA	NA	Europe	96.23	137
Simola	2018	harvest	Organic layer	21	Boreal	Coniferous	NA	NA	Europe	70.9	71.22
Simola	2018	harvest	Organic layer	21	Boreal	Coniferous	NA	NA	Europe	73.81	73.67
Simola	2018	harvest	Organic layer	25	Boreal	Coniferous	NA	NA	Europe	76.54	62.3
Simola	2018	harvest	Organic layer	25	Boreal	Coniferous	NA	NA	Europe	57.9	55.29
Simola	2018	harvest	Organic layer	25	Boreal	Coniferous	NA	NA	Europe	92.38	65.69
Simola	2018	harvest	Organic layer	26	Boreal	Coniferous	NA	NA	Europe	82.74	67.24
Simola	2018	harvest	Organic layer	27	Boreal	Coniferous	NA	NA	Europe	89	72.72
Simola	2018	harvest	Organic layer	27	Boreal	Coniferous	NA	NA	Europe	83.86	81.26
Simola	2018	harvest	Organic layer	30	Boreal	Coniferous	NA	NA	Europe	69.55	62.37
Simola	2018	harvest	Organic layer	30	Boreal	Coniferous	NA	NA	Europe	63.71	60.27
Simola	2018	harvest	Organic layer	32	Boreal	Coniferous	NA	NA	Europe	89.82	80.27
Simola	2018	harvest	Organic layer	32	Boreal	Coniferous	NA	NA	Europe	55.93	59.72
Simola	2018	harvest	Organic layer	38	Boreal	Coniferous	NA	NA	Europe	75.68	44.71
Simola	2018	harvest	Organic layer	40	Boreal	Coniferous	NA	NA	Europe	113.9	111.6
Simola	2018	harvest	Organic layer	45	Boreal	Coniferous	NA	NA	Europe	73.98	77.01
Simola	2018	harvest	Organic layer	45	Boreal	Coniferous	NA	NA	Europe	74.15	89.72
Simola	2018	harvest	Organic layer	45	Boreal	Coniferous	NA	NA	Europe	73.91	65.73
Simola	2018	harvest	Organic layer	50	Boreal	Coniferous	NA	NA	Europe	76.54	78.84
Simola	2018	harvest	Organic layer	52	Boreal	Coniferous	NA	NA	Europe	72.45	58.87
Simola	2018	harvest	Organic layer	55	Boreal	Coniferous	NA	NA	Europe	74.34	81.66
Simola	2018	harvest	Organic layer	60	Boreal	Coniferous	NA	NA	Europe	78.66	62.31
Simola	2018	harvest	Organic layer	62	Boreal	Coniferous	NA	NA	Europe	60.43	54.89
Simola	2018	harvest	Organic layer	8	Boreal	Coniferous	NA	NA	Europe	82.91	59.92
Simola	2018	harvest	Organic layer	10	Boreal	Coniferous	NA	NA	Europe	87.37	105.6
Simola	2018	harvest	Organic layer	10	Boreal	Coniferous	NA	NA	Europe	135.7	81.61
Simola	2018	harvest	Organic layer	10	Boreal	Coniferous	NA	NA	Europe	54.57	33.65
Simola	2018	harvest	Organic layer	11	Boreal	Coniferous	NA	NA	Europe	77.36	83.94
Simola	2018	harvest	Organic layer	12	Boreal	Coniferous	NA	NA	Europe	58.67	62.84
Simola	2018	harvest	Organic layer	12	Boreal	Coniferous	NA	NA	Europe	88.91	70.15
Simola	2018	harvest	Organic layer	12	Boreal	Coniferous	NA	NA	Europe	80.11	85.78
Simola	2018	harvest	Organic layer	12	Boreal	Coniferous	NA	NA	Europe	67.65	53
Simola	2018	harvest	Organic layer	15	Boreal	Coniferous	NA	NA	Europe	51.9	61.82
Simola	2018	harvest	Organic layer	16	Boreal	Coniferous	NA	NA	Europe	71.54	52.43
Simola	2018	harvest	Organic layer	17	Boreal	Coniferous	NA	NA	Europe	101.9	71.42
Simola	2018	harvest	Organic layer	17	Boreal	Coniferous	NA	NA	Europe	110.5	99.04
Simola	2018	harvest	Organic layer	18	Boreal	Coniferous	NA	NA	Europe	79.85	85.88
Simola	2018	harvest	Organic layer	18	Boreal	Coniferous	NA	NA	Europe	65.41	67.8
Simola	2018	harvest	Organic layer	2	Boreal	Coniferous	NA	NA	Europe	74.17	76.72
Simola	2018	harvest	Organic layer	20	Boreal	Coniferous	NA	NA	Europe	143.4	124.8
Simola	2018	harvest	Organic layer	20	Boreal	Coniferous	NA	NA	Europe	67.65	66.92
Simola	2018	harvest	Organic layer	20	Boreal	Coniferous	NA	NA	Europe	87.6	52.11
Simola	2018	harvest	Organic layer	20	Boreal	Coniferous	NA	NA	Europe	69.65	70.25
Simola	2018	harvest	Organic layer	20	Boreal	Coniferous	NA	NA	Europe	131.1	88.33
Simola	2018	harvest	Organic layer	20	Boreal	Coniferous	NA	NA	Europe	77.57	54.96
Simola	2018	harvest	Organic layer	20	Boreal	Coniferous	NA	NA	Europe	91.85	87.89
Simola	2018	harvest	Organic layer	20	Boreal	Coniferous	NA	NA	Europe	77.86	71.99
Simola	2018	harvest	Organic layer	22	Boreal	Coniferous	NA	NA	Europe	94.01	57.6
Simola	2018	harvest	Organic layer	22	Boreal	Coniferous	NA	NA	Europe	78.66	82.69
Simola	2018	harvest	Organic layer	22	Boreal	Coniferous	NA	NA	Europe	78.66	62.53
Simola	2018	harvest	Organic layer	22	Boreal	Coniferous	NA	NA	Europe	78.66	74.95
Simola	2018	harvest	Organic layer	22	Boreal	Coniferous	NA	NA	Europe	96.23	107.5
Simola	2018	harvest	Organic layer	22	Boreal	Coniferous	NA	NA	Europe	105.1	88.63
Simola	2018	harvest	Organic layer	25	Boreal	Coniferous	NA	NA	Europe	79.65	44.67
Simola	2018	harvest	Organic layer	25	Boreal	Coniferous	NA	NA	Europe	95.31	103.2
Simola	2018	harvest	Organic layer	25	Boreal	Coniferous	NA	NA	Europe	81.06	65.67
Simola	2018	harvest	Organic layer	25	Boreal	Coniferous	NA	NA	Europe	90.71	60.02
Simola	2018	harvest	Organic layer	25	Boreal	Coniferous	NA	NA	Europe	73.79	76.36
Simola	2018	harvest	Organic layer	27	Boreal	Coniferous	NA	NA	Europe	61.13	63.09
Simola	2018	harvest	Organic layer	28	Boreal	Coniferous	NA	NA	Europe	100	95.34
Simola	2018	harvest	Organic layer	30	Boreal	Coniferous	NA	NA	Europe	93.83	75.23
Simola	2018	harvest	Organic layer	30	Boreal	Coniferous	NA	NA	Europe	74.11	65.26
Simola	2018	harvest	Organic layer	30	Boreal	Coniferous	NA	NA	Europe	74.34	77.01
Simola	2018	harvest	Organic layer	30	Boreal	Coniferous	NA	NA	Europe	83.86	66.23
Simola	2018	harvest	Organic layer	30	Boreal	Coniferous	NA	NA	Europe	54.57	32.66
Simola	2018	harvest	Organic layer	30	Boreal	Coniferous	NA	NA	Europe	73.77	52.92
Simola	2018	harvest	Organic layer	30	Boreal	Coniferous	NA	NA	Europe	70.16	52.12
Simola	2018	harvest	Organic layer	30	Boreal	Coniferous	NA	NA	Europe	75.23	54.18
Simola	2018	harvest	Organic layer	31	Boreal	Coniferous	NA	NA	Europe	73.27	52.03
Simola	2018	harvest	Organic layer	32	Boreal	Coniferous	NA	NA	Europe	73.09	60.43
Simola	2018	harvest	Organic layer	33	Boreal	Coniferous	NA	NA	Europe	75.44	70.46
Simola	2018	harvest	Organic layer	35	Boreal	Coniferous	NA	NA	Europe	87.78	63.1
Simola	2018	harvest	Organic layer	35	Boreal	Coniferous	NA	NA	Europe	55.95	51.46
Simola	2018	harvest	Organic layer	4	Boreal	Coniferous	NA	NA	Europe	77.57	93.59
Simola	2018	harvest	Organic layer	40	Boreal	Coniferous	NA	NA	Europe	70.37	60.53
Simola	2018	harvest	Organic layer	40	Boreal	Coniferous	NA	NA	Europe	72.12	56.57
Simola	2018	harvest	Organic layer	40	Boreal	Coniferous	NA	NA	Europe	108.3	44.15
Simola	2018	harvest	Organic layer	5	Boreal	Coniferous	NA	NA	Europe	74.17	78.88
Simola	2018	harvest	Organic layer	5	Boreal	Coniferous	NA	NA	Europe	87.6	68.65
Simola	2018	harvest	Organic layer	6	Boreal	Coniferous	NA	NA	Europe	62.8	74.76
Simola	2018	harvest	Organic layer	6	Boreal	Coniferous	NA	NA	Europe	52.87	75.68
Simola	2018	harvest	Organic layer	6	Boreal	Coniferous	NA	NA	Europe	78.66	98.49
Simola	2018	harvest	Organic layer	7	Boreal	Coniferous	NA	NA	Europe	86.68	92.37
Simola	2018	harvest	Organic layer	7	Boreal	Coniferous	NA	NA	Europe	57.9	57.57
Simola	2018	harvest	Organic layer	7	Boreal	Coniferous	NA	NA	Europe	82.15	48.06
Simola	2018	harvest	Organic layer	8	Boreal	Coniferous	NA	NA	Europe	83.4	75.84
Simola	2018	harvest	Organic layer	8	Boreal	Coniferous	NA	NA	Europe	70.16	53.87
Skovsgaard	2006	harvest	Organic layer	0.5	Temperate	Coniferous	8.75	875	Europe	17	15
Skovsgaard	2006	harvest	Organic layer	0.5	Temperate	Coniferous	8.75	875	Europe	17	14
Skovsgaard	2006	harvest	Organic layer	0.5	Temperate	Coniferous	8.75	875	Europe	17	11
Smith	2000	wildfire	Organic layer	8.33333	Boreal	Coniferous	NA	1000	North America	50	35
Smith	2000	harvest	Organic layer	55	Boreal	Coniferous	NA	1000	North America	50	51
Smith	2000	harvest	Organic layer	7.66667	Boreal	Coniferous	NA	1000	North America	50	45
Spielvogel	2006	insect	Organic layer	25	Temperate	Coniferous	5.7	1225	Europe	30.5	20.1
Spielvogel	2006	insect	Organic layer	25	Temperate	Coniferous	5.7	1225	Europe	30.5	20.1
Spielvogel	2006	insect	Organic layer	25	Temperate	Coniferous	5.7	1225	Europe	50	30.5
Stone and Elioff	1998	harvest	Organic layer	5	Temperate	Broadleaf	2.5	770	North America	21.1	19.8
Strukelj	2015	harvest	Organic layer	1	Boreal	Broadleaf	2.5	875	North America	18.03	25.36
Strukelj	2015	harvest	Organic layer	9	Boreal	Broadleaf	2.5	875	North America	19.23	24.83
Strukelj	2015	harvest	Organic layer	1	Boreal	Broadleaf	2.5	875	North America	18.03	20.18
Strukelj	2015	harvest	Organic layer	1	Boreal	Broadleaf	2.5	875	North America	18.03	21.2
Strukelj	2015	harvest	Organic layer	9	Boreal	Broadleaf	2.5	875	North America	19.23	21.29
Strukelj	2015	harvest	Organic layer	9	Boreal	Broadleaf	2.5	875	North America	19.23	22.54
Trettin	2011	harvest	Organic layer	11	Temperate	Mix	6.25	875	North America	68.8553	61.5071
Trettin	2011	harvest	Organic layer	11	Temperate	Mix	6.25	875	North America	68.8553	45.45
Veloso	2018	harvest	Organic layer	12	Tropical/Subtropical	Coniferous	16	1500	South America	2.2	6.1
Veloso	2018	harvest	Organic layer	17	Tropical/Subtropical	Coniferous	16	1500	South America	2.2	7.1
Veloso	2018	harvest	Organic layer	1	Tropical/Subtropical	Coniferous	16	1500	South America	2.2	4
Vesterdal	1995	harvest	Organic layer	NA	Temperate	Coniferous	8.75	625	Europe	13.163	2.322
Vesterdal	1995	harvest	Organic layer	NA	Temperate	Coniferous	6.25	625	Europe	17.012	10.906
Vesterdal	1995	harvest	Organic layer	NA	Temperate	Coniferous	8.75	625	Europe	47.875	40.788
Vesterdal	1995	harvest	Organic layer	NA	Temperate	Coniferous	8.75	625	Europe	13.163	6.761
Vesterdal	1995	harvest	Organic layer	NA	Temperate	Coniferous	6.25	625	Europe	17.012	14.166
Vesterdal	1995	harvest	Organic layer	NA	Temperate	Coniferous	8.75	625	Europe	47.875	53.201
Vesterdal	1995	harvest	Organic layer	NA	Temperate	Coniferous	8.75	625	Europe	13.163	7.821
Vesterdal	1995	harvest	Organic layer	NA	Temperate	Coniferous	6.25	625	Europe	17.012	14.671
Vesterdal	1995	harvest	Organic layer	NA	Temperate	Coniferous	8.75	625	Europe	47.875	56.002
Volkova	2014	wildfire	Organic layer	0.5	Temperate	Broadleaf	19.6	575	Australia	5.9	0
Wang	2001	wildfire	Organic layer	11	Temperate	Coniferous	-3	425	Asia	9.52544	7.25748
Wang	2001	wildfire	Organic layer	11	Temperate	Coniferous	-3	425	Asia	9.52544	16.6922
Wang	2001	wildfire	Organic layer	11	Temperate	Coniferous	-3	425	Asia	24.2218	3.99161
Wang	2001	wildfire	Organic layer	11	Temperate	Coniferous	-3	425	Asia	24.2218	13.8799
Wang	2001	wildfire	Organic layer	11	Temperate	Coniferous	-3	425	Asia	6.89461	5.98742
Wang	2001	wildfire	Organic layer	11	Temperate	Coniferous	-3	425	Asia	6.89461	5.98742
Yanai	2000	harvest	Organic layer	1	Temperate	Mix	6.25	1200	North America	78.5	60
Yanai	2000	harvest	Organic layer	1	Temperate	Mix	6.25	1200	North America	78.5	47
Yanai	2000	harvest	Organic layer	10	Temperate	Mix	6.25	1200	North America	89	52
Yanai	2000	harvest	Organic layer	10	Temperate	Mix	6.25	1200	North America	78.5	30
Yanai	2000	harvest	Organic layer	12	Temperate	Mix	6.25	1200	North America	78.5	46
Yanai	2000	harvest	Organic layer	16	Temperate	Mix	6.25	1200	North America	74.5	55
Yanai	2000	harvest	Organic layer	16	Temperate	Mix	6.25	1200	North America	74.5	52
Yanai	2000	harvest	Organic layer	17	Temperate	Mix	6.25	1200	North America	89	30
Yanai	2000	harvest	Organic layer	18	Temperate	Mix	6.25	1200	North America	89	41
Yanai	2000	harvest	Organic layer	19	Temperate	Mix	6.25	1200	North America	74.5	45
Yanai	2000	harvest	Organic layer	2	Temperate	Mix	6.25	1200	North America	89	64
Yanai	2000	harvest	Organic layer	21	Temperate	Mix	6.25	1200	North America	89	35
Yanai	2000	harvest	Organic layer	23	Temperate	Mix	6.25	1200	North America	78.5	40
Yanai	2000	harvest	Organic layer	25	Temperate	Mix	6.25	1200	North America	74.5	42
Yanai	2000	harvest	Organic layer	27	Temperate	Mix	6.25	1200	North America	74.5	48
Yanai	2000	harvest	Organic layer	29	Temperate	Mix	6.25	1200	North America	89	60
Yanai	2000	harvest	Organic layer	3	Temperate	Mix	6.25	1200	North America	89	57
Yanai	2000	harvest	Organic layer	31	Temperate	Mix	6.25	1200	North America	78.5	53
Yanai	2000	harvest	Organic layer	32	Temperate	Mix	6.25	1200	North America	78.5	36
Yanai	2000	harvest	Organic layer	34	Temperate	Mix	6.25	1200	North America	89	58
Yanai	2000	harvest	Organic layer	38	Temperate	Mix	6.25	1200	North America	74.5	32
Yanai	2000	harvest	Organic layer	39	Temperate	Mix	6.25	1200	North America	89	67
Yanai	2000	harvest	Organic layer	4	Temperate	Mix	6.25	1200	North America	78.5	38
Yanai	2000	harvest	Organic layer	40	Temperate	Mix	6.25	1200	North America	78.5	52
Yanai	2000	harvest	Organic layer	43	Temperate	Mix	6.25	1200	North America	89	75
Yanai	2000	harvest	Organic layer	45	Temperate	Mix	6.25	1200	North America	78.5	47
Yanai	2000	harvest	Organic layer	46	Temperate	Mix	6.25	1200	North America	74.5	63
Yanai	2000	harvest	Organic layer	47	Temperate	Mix	6.25	1200	North America	74.5	35
Yanai	2000	harvest	Organic layer	48	Temperate	Mix	6.25	1200	North America	89	80
Yanai	2000	harvest	Organic layer	55	Temperate	Mix	6.25	1200	North America	74.5	61
Yanai	2000	harvest	Organic layer	56	Temperate	Mix	6.25	1200	North America	89	72
Yanai	2000	harvest	Organic layer	6	Temperate	Mix	6.25	1200	North America	89	60
Yanai	2000	harvest	Organic layer	60	Temperate	Mix	6.25	1200	North America	74.5	35
Yanai	2000	harvest	Organic layer	70	Temperate	Mix	6.25	1200	North America	78.5	63
Yanai	2000	harvest	Organic layer	85	Temperate	Mix	6.25	1200	North America	74.5	95
Adkins	2019	wildfire	Mineral soil	3	Temperate	Coniferous	10.6	1080	North America	14.16	15.22
Adkins	2019	wildfire	Mineral soil	3	Temperate	Coniferous	10.6	1080	North America	14.16	11.86
Adkins	2019	wildfire	Mineral soil	3	Temperate	Coniferous	10.6	1080	North America	14.16	16.46
Avera	2020	insect	Mineral soil	7	Temperate	Coniferous	2.3	616	North America	31.396	38.731
Avera	2020	insect	Mineral soil	7	Temperate	Coniferous	2.3	616	North America	30.45	51.522
Avera	2020	insect	Mineral soil	7	Temperate	Coniferous	2.3	616	North America	12.127	13.588
Avera	2020	insect	Mineral soil	8	Temperate	Coniferous	2.3	616	North America	26.26	35.04
Avera	2020	insect	Mineral soil	7	Temperate	Coniferous	2.3	616	North America	31.396	35.42
Avera	2020	insect	Mineral soil	7	Temperate	Coniferous	2.3	616	North America	30.45	39.804
Avera	2020	insect	Mineral soil	7	Temperate	Coniferous	2.3	616	North America	12.127	12.087
Avera	2020	insect	Mineral soil	8	Temperate	Coniferous	2.3	616	North America	26.26	26.499
Baird	1999	wildfire	Mineral soil	0.5	Temperate	Coniferous	8	900	North America	23	16
Baird	1999	wildfire	Mineral soil	1	Temperate	Coniferous	8	900	North America	28	24
Baird	1999	wildfire	Mineral soil	1	Temperate	Coniferous	8	900	North America	23	21
Bauhus	2004	harvest	Mineral soil	9	Temperate	Broadleaf	6.25	1200	Europe	45.37	59.28
Bauhus	2004	harvest	Mineral soil	9	Temperate	Broadleaf	6.25	1200	Europe	45.37	39.03
Bickham	2013	wind	Mineral soil	15	Temperate	Coniferous	3.8	609	North America	31.9	16.8
Bickham	2013	wind	Mineral soil	15	Temperate	Coniferous	3.8	609	North America	31.9	23.6
Boggs	2021	insect	Mineral soil	7	Temperate	Coniferous	-0.6	1438	North America	23.9	21.8
Boggs	2021	insect	Mineral soil	7	Temperate	Coniferous	-0.6	1438	North America	12.6	21.3
Boggs	2021	insect	Mineral soil	7	Temperate	Coniferous	-0.6	1438	North America	22.9	17.1
Bradford	2012	wildfire	Mineral soil	1	Boreal	Coniferous	2	680	North America	26.4706	15.2941
Bradford	2012	wind	Mineral soil	9	Boreal	Coniferous	2	680	North America	27.1	22.6
Bradford	2012	wind	Mineral soil	1	Boreal	Coniferous	2	680	North America	26.4706	19.7059
Bradford	2012	wind	Mineral soil	1	Boreal	Coniferous	2	680	North America	26.4706	12.0588
Bravo-Oviedo	2015	harvest	Mineral soil	15	Temperate	Coniferous	NA	NA	Europe	68.66	55.89
Bravo-Oviedo	2015	harvest	Mineral soil	15	Temperate	Coniferous	NA	NA	Europe	68.66	67.13
Buma	2014	wildfire	Mineral soil	NA	Temperate	Coniferous	NA	NA	North America	37.53	36.28
Buma	2014	wind	Mineral soil	NA	Temperate	Coniferous	NA	NA	North America	37.53	30.85
Buma	2014	wind	Mineral soil	NA	Temperate	Coniferous	NA	NA	North America	37.53	38.45
Butnor	2006	harvest	Mineral soil	1	Temperate	Coniferous	16	1360	North America	16.2566	33.9372
Butnor	2006	harvest	Mineral soil	10	Temperate	Coniferous	16	1360	North America	16.2566	28.5673
Butnor	2006	harvest	Mineral soil	5	Temperate	Coniferous	16	1360	North America	16.2566	38.0404
Butnor	2006	harvest	Mineral soil	1	Temperate	Coniferous	16	1360	North America	20.2346	33.607
Butnor	2006	harvest	Mineral soil	10	Temperate	Coniferous	16	1360	North America	20.2346	33.783
Butnor	2006	harvest	Mineral soil	5	Temperate	Coniferous	16	1360	North America	20.2346	44.3402
Carter	2002	harvest	Mineral soil	1	Temperate	Coniferous	18	1200	North America	34.9	26.7
Carter	2002	harvest	Mineral soil	1	Temperate	Coniferous	18	1200	North America	23.8	17
Carter	2002	harvest	Mineral soil	2	Temperate	Coniferous	18	1200	North America	34.9	32.4
Carter	2002	harvest	Mineral soil	2	Temperate	Coniferous	18	1200	North America	23.8	23.1
Carter	2002	harvest	Mineral soil	1	Temperate	Coniferous	18	1200	North America	33	24.6
Carter	2002	harvest	Mineral soil	1	Temperate	Coniferous	18	1200	North America	24.6	16.1
Carter	2002	harvest	Mineral soil	2	Temperate	Coniferous	18	1200	North America	33	29.6
Carter	2002	harvest	Mineral soil	2	Temperate	Coniferous	18	1200	North America	24.6	20.4
Certini	2011	wildfire	Mineral soil	0.5	Temperate	Coniferous	14.4	912	Europe	7.76358	11.0224
Certini	2011	wildfire	Mineral soil	1	Temperate	Coniferous	14.4	912	Europe	13.3227	16.6773
Chatterjee	2008	harvest	Mineral soil	13	Temperate	Coniferous	NA	NA	North America	38.4	47.5
Chatterjee	2008	harvest	Mineral soil	14	Temperate	Coniferous	NA	NA	North America	38.4	47.7
Chatterjee	2008	harvest	Mineral soil	16	Temperate	Coniferous	NA	NA	North America	38.4	40.8
Chatterjee	2008	harvest	Mineral soil	45	Temperate	Coniferous	NA	625	North America	34.6	37
Chen and Shrestha	2012	wildfire	Mineral soil	10	Boreal	Mix	2.5	712	North America	15.7685	12.2058
Chen and Shrestha	2012	wildfire	Mineral soil	140	Boreal	Mix	2.5	712	North America	15.7685	24.2796
Chen and Shrestha	2012	wildfire	Mineral soil	2	Boreal	Mix	2.5	712	North America	15.7685	14.9768
Chen and Shrestha	2012	wildfire	Mineral soil	29	Boreal	Mix	2.5	712	North America	15.7685	22.4982
Chen and Shrestha	2012	wildfire	Mineral soil	85	Boreal	Mix	2.5	712	North America	15.7685	23.5538
Chen and Shrestha	2012	harvest	Mineral soil	10	Boreal	Mix	2.5	712	North America	17.2505	21.1942
Chen and Shrestha	2012	harvest	Mineral soil	2	Boreal	Mix	2.5	712	North America	17.2505	28.0659
Chen and Shrestha	2012	harvest	Mineral soil	28	Boreal	Mix	2.5	712	North America	17.2505	21.1579
Chen	2013	harvest	Mineral soil	16	Tropical/Subtropical	Coniferous	18	1600	Asia	32.4137	30.9804
Chen	2013	harvest	Mineral soil	2	Tropical/Subtropical	Coniferous	18	1600	Asia	32.4137	32.6587
Chen	2013	harvest	Mineral soil	21	Tropical/Subtropical	Coniferous	18	1600	Asia	32.4137	27.8959
Chen	2013	harvest	Mineral soil	40	Tropical/Subtropical	Coniferous	18	1600	Asia	32.4137	24.8932
Chen	2013	harvest	Mineral soil	7	Tropical/Subtropical	Coniferous	18	1600	Asia	32.4137	29.7557
Cheng	2017	harvest	Mineral soil	25	Tropical/Subtropical	Coniferous	16.4	1814	Asia	36.4524	37.5215
Cheng	2017	harvest	Mineral soil	25	Tropical/Subtropical	Coniferous	16.4	1814	Asia	36.4524	37.1718
Christophel	2015	wind	Mineral soil	6	Temperate	Coniferous	5	2100	Europe	26.1	33.9
Christophel	2015	harvest	Mineral soil	34	Temperate	Mix	5	2100	Europe	28.9	30.3
Christophel	2015	harvest	Mineral soil	31	Temperate	Mix	5	2100	Europe	14.6	14.1
Christophel	2015	harvest	Mineral soil	31	Temperate	Mix	5	2100	Europe	20.9	15
Christophel	2015	harvest	Mineral soil	34	Temperate	Mix	5	2100	Europe	28.9	30.2
Christophel	2015	harvest	Mineral soil	34	Temperate	Mix	5	2100	Europe	35.2	22
Christophel	2015	harvest	Mineral soil	34	Temperate	Mix	5	2100	Europe	28.9	28.5
Cowan	2016	wildfire	Mineral soil	0.5	Temperate	Coniferous	6.4	519	North America	17.4468	12.8267
Cowan	2016	wildfire	Mineral soil	0.5	Temperate	Coniferous	6.4	519	North America	17.4468	10.6383
Davis	2003	wind	Mineral soil	10	Temperate	Broadleaf	8	1447	Australia	42	29.8
Davis	2003	wind	Mineral soil	120	Temperate	Broadleaf	8	1447	Australia	42	33.4
Davis	2003	wind	Mineral soil	25	Temperate	Broadleaf	8	1447	Australia	42	32
Diochon	2009	harvest	Mineral soil	1	Temperate	Coniferous	6.25	1200	North America	46.74	44.16
Diochon	2009	harvest	Mineral soil	15	Temperate	Coniferous	6.25	1200	North America	46.74	29.5
Diochon	2009	harvest	Mineral soil	45	Temperate	Coniferous	6.25	1200	North America	46.74	27.33
Diochon	2009	harvest	Mineral soil	80	Temperate	Coniferous	6.25	1200	North America	46.74	35.25
Don	2012	wind	Mineral soil	3	Temperate	Coniferous	5	905	Europe	47.59	51.9
Don	2012	wind	Mineral soil	3	Temperate	Coniferous	5	905	Europe	47.59	43.3
Dore	2010	wildfire	Mineral soil	8	Temperate	Coniferous	NA	NA	North America	44.24	33.26
Dore	2010	harvest	Mineral soil	1	Temperate	Coniferous	NA	NA	North America	39.92	32.73
Dore	2016	harvest	Mineral soil	2	Temperate	Mix	15	1600	North America	63.41	68.24
Dore	2016	harvest	Mineral soil	2	Temperate	Mix	15	1600	North America	63.41	53.46
dosSantos	2016	wind	Mineral soil	7	Tropical/Subtropical	Mix	26.7	2610	South America	20.18	31
dosSantos	2016	wind	Mineral soil	7	Tropical/Subtropical	Mix	26.7	2610	South America	11.36	21.52
Edwards	1983	harvest	Mineral soil	1	Temperate	Mix	12.5	1600	North America	20.79	18.27
Edwards	1983	harvest	Mineral soil	1	Temperate	Mix	12.5	1600	North America	20.79	19.4
Ekinci	2006	wildfire	Mineral soil	0.5	Temperate	Mix	14.5	675	Europe	47.214	46.767
Elliot and Knoepp	2005	harvest	Mineral soil	1	Temperate	Broadleaf	10.8	1760	North America	67.12	52.28
Elliot and Knoepp	2005	harvest	Mineral soil	3	Temperate	Broadleaf	10.8	1760	North America	67.12	50.705
Elliot and Knoepp	2005	harvest	Mineral soil	1	Temperate	Broadleaf	10.8	1760	North America	72.62	48.52
Elliot and Knoepp	2005	harvest	Mineral soil	3	Temperate	Broadleaf	10.8	1760	North America	72.62	51.9
Elliot and Knoepp	2005	harvest	Mineral soil	1	Temperate	Broadleaf	10.8	1760	North America	68.86	59.4
Elliot and Knoepp	2005	harvest	Mineral soil	3	Temperate	Broadleaf	10.8	1760	North America	68.86	44.28
Fan	2016	harvest	Mineral soil	17	Tropical/Subtropical	Coniferous	16	1668	Asia	66.52	44.34
Gabriel	2018	harvest	Mineral soil	44	Temperate	Coniferous	5.8	1300	North America	24.58	10.09
Goodale and Aber	2001	harvest	Mineral soil	85	Temperate	Mix	2.5	1200	North America	33	37
Gough	2007	harvest	Mineral soil	24	Temperate	Broadleaf	6.25	875	North America	6.4	6.6
Gough	2007	harvest	Mineral soil	50	Temperate	Broadleaf	6.25	875	North America	6.4	5.3
Gough	2007	harvest	Mineral soil	56	Temperate	Broadleaf	6.25	875	North America	6.4	6.3
Gough	2007	harvest	Mineral soil	6	Temperate	Broadleaf	6.25	875	North America	6.4	11.9
Gough	2007	harvest	Mineral soil	68	Temperate	Broadleaf	6.25	875	North America	6.4	8.7
Grady & Hart	2006	wildfire	Mineral soil	7	Temperate	Coniferous	6.3	566	North America	30	31.734
Grady & Hart	2006	harvest	Mineral soil	8	Temperate	Coniferous	6.3	566	North America	30	34.974
Grady & Hart	2006	harvest	Mineral soil	6	Temperate	Coniferous	6.3	566	North America	30	35.433
Grand and Lavkulich	2012	harvest	Mineral soil	11.5	Temperate	Coniferous	10.2	1369	North America	11	11
Grand and Lavkulich	2012	harvest	Mineral soil	3.5	Temperate	Coniferous	10.2	1369	North America	11	10
Griffin	2011	insect	Mineral soil	30	Temperate	Coniferous	0.55	563	North America	30.24	30.24
Groeschl	1993	wildfire	Mineral soil	NA	Temperate	Coniferous	NA	NA	North America	14.5	13.2
Groeschl	1993	wildfire	Mineral soil	NA	Temperate	Coniferous	NA	NA	North America	14.5	9.4
Gross	2018	harvest	Mineral soil	28	Temperate	Coniferous	9	2200	North America	62.35	51.51
Gross	2018	harvest	Mineral soil	28	Temperate	Coniferous	9	2200	North America	62.35	57.38
Gupta and DeLuca	2012	harvest	Mineral soil	3	Temperate	Coniferous	NA	NA	Europe	24.68	35.24
Gupta and DeLuca	2012	harvest	Mineral soil	5	Temperate	Coniferous	NA	NA	Europe	31.97	71.87
Gupta and DeLuca	2012	harvest	Mineral soil	8	Temperate	Coniferous	NA	NA	Europe	41.85	42.05
Hamburg	2019	harvest	Mineral soil	15	Temperate	Mix	11	1400	North America	32.2	32.4
Hamburg	2019	harvest	Mineral soil	3	Temperate	Mix	11	1400	North America	32.2	35.3
Hamburg	2019	harvest	Mineral soil	8	Temperate	Mix	11	1400	North America	32.2	31.6
Hansen	2015	insect	Mineral soil	2.5	Temperate	Coniferous	2.4	910	North America	28.9	30.3
Hansen	2015	insect	Mineral soil	24.5	Temperate	Coniferous	2.4	910	North America	28.9	34.3
Hansen	2015	insect	Mineral soil	34.5	Temperate	Coniferous	2.7	910	North America	28.9	28.5
Hansen	2015	insect	Mineral soil	6.5	Temperate	Coniferous	2.4	910	North America	28.9	19.6
Hansen	2015	insect	Mineral soil	78.5	Temperate	Coniferous	2.6	910	North America	28.9	35.8
Hansen	2015	insect	Mineral soil	9.5	Temperate	Coniferous	2.4	910	North America	28.9	21.8
Hart	2006	harvest	Mineral soil	1	Temperate	Coniferous	NA	625	North America	25.4	29.6
He	2018	harvest	Mineral soil	15	Temperate	Coniferous	2.5	385	Asia	56.6514	46.8069
He	2018	harvest	Mineral soil	15	Temperate	Coniferous	2.5	385	Asia	56.6514	52.3149
Herman	2003	harvest	Mineral soil	7	Temperate	Broadleaf	12.5	625	North America	79.266	36.947
Herman	2003	harvest	Mineral soil	9	Temperate	Broadleaf	12.5	625	North America	79.266	33.78
Heydari	2017	wildfire	Mineral soil	1	Temperate	Broadleaf	9.8	632	Asia	71.3523	54.3372
Heydari	2017	wildfire	Mineral soil	1	Temperate	Broadleaf	9.8	632	Asia	71.3523	60.0783
Heydari	2017	wildfire	Mineral soil	1	Temperate	Broadleaf	9.8	632	Asia	71.3523	62.2261
Hotta	2020	wind	Mineral soil	64	Boreal	Coniferous	3.7	1315	Asia	13	14.54
Hotta	2020	wind	Mineral soil	64	Boreal	Coniferous	3.7	1315	Asia	13	17.45
Ilstedt	2003	wildfire	Mineral soil	0.5	Tropical/Subtropical	Mix	25	3350	Asia	26.3084	24.494
Jang	2015	harvest	Mineral soil	38	Temperate	Coniferous	2.5	1200	North America	21	14
Jang	2015	harvest	Mineral soil	38	Temperate	Coniferous	2.5	1200	North America	21	21
Jang	2015	harvest	Mineral soil	38	Temperate	Coniferous	2.5	1200	North America	21	14
Jang	2015	harvest	Mineral soil	38	Temperate	Coniferous	2.5	1200	North America	21	24
Jenkins	1999	insect	Mineral soil	2.5	Temperate	Mix	NA	NA	North America	31.15	35
Jenkins	1999	insect	Mineral soil	5	Temperate	Mix	NA	NA	North America	31.15	33.6
Jenkins	1999	insect	Mineral soil	5	Temperate	Mix	NA	NA	North America	31.15	37.4
Jenkins	1999	insect	Mineral soil	5	Temperate	Mix	NA	NA	North America	31.15	28
Johnson	1991	harvest	Mineral soil	3	Temperate	Mix	6.25	1200	North America	60	64
Kana	2013	insect	Mineral soil	2.5	Temperate	Coniferous	NA	NA	Europe	27.9015	20.6745
Kaye and Hart	1998	harvest	Mineral soil	1	Temperate	Coniferous	6.25	625	North America	53.6601	65.3132
Kaye and Hart	1998	harvest	Mineral soil	1	Temperate	Coniferous	6.25	625	North America	53.6601	58.9588
Kim	2018	harvest	Mineral soil	1	Temperate	Coniferous	NA	NA	Asia	32.7733	33.9567
Kim	2018	harvest	Mineral soil	1	Temperate	Broadleaf	NA	NA	Asia	25.294	27.774
Kim	2018	harvest	Mineral soil	1	Temperate	Coniferous	NA	NA	Asia	17.54	19.64
Kim	2018	harvest	Mineral soil	1	Temperate	Coniferous	NA	NA	Asia	32.7733	37.5167
Kim	2018	harvest	Mineral soil	1	Temperate	Broadleaf	NA	NA	Asia	25.294	26.982
Kim	2018	harvest	Mineral soil	1	Temperate	Coniferous	NA	NA	Asia	17.54	18.695
Kim	2018	harvest	Mineral soil	4	Temperate	Coniferous	NA	NA	Asia	25.9925	30.975
Kim	2018	harvest	Mineral soil	4	Temperate	Broadleaf	NA	NA	Asia	23.326	26.54
Kim	2018	harvest	Mineral soil	4	Temperate	Coniferous	NA	NA	Asia	19.2325	21.2867
Kim	2018	harvest	Mineral soil	4	Temperate	Coniferous	NA	NA	Asia	25.9925	32.1375
Kim	2018	harvest	Mineral soil	4	Temperate	Broadleaf	NA	NA	Asia	23.326	28.26
Kim	2018	harvest	Mineral soil	4	Temperate	Coniferous	NA	NA	Asia	19.2325	20.7775
Kim	2018	harvest	Mineral soil	7	Temperate	Coniferous	NA	NA	Asia	27.3775	27.28
Kim	2018	harvest	Mineral soil	7	Temperate	Broadleaf	NA	NA	Asia	22.486	25.48
Kim	2018	harvest	Mineral soil	7	Temperate	Coniferous	NA	NA	Asia	18.9825	22.35
Kim	2018	harvest	Mineral soil	7	Temperate	Coniferous	NA	NA	Asia	27.3775	31.3875
Kim	2018	harvest	Mineral soil	7	Temperate	Broadleaf	NA	NA	Asia	22.486	25.714
Kim	2018	harvest	Mineral soil	7	Temperate	Coniferous	NA	NA	Asia	18.9825	19.4775
Kishchuk	2014	harvest	Mineral soil	1	Boreal	Mix	2.5	431	North America	26.492	19.641
Kishchuk	2014	harvest	Mineral soil	11	Boreal	Mix	2.5	431	North America	21.061	17.951
Kizlinski	2002	insect	Mineral soil	NA	Temperate	Mix	NA	1200	North America	39.6921	39.9848
Kizlinski	2002	harvest	Mineral soil	10	Temperate	Mix	NA	1200	North America	39.6921	43.2951
Kizlinski	2002	harvest	Mineral soil	2	Temperate	Mix	NA	1200	North America	39.6921	46.6328
Klockow	2013	harvest	Mineral soil	1	Temperate	Broadleaf	2.5	625	North America	56.88	55.96
Klockow	2013	harvest	Mineral soil	1	Temperate	Broadleaf	2.5	625	North America	56.88	56.01
Klockow	2013	harvest	Mineral soil	1	Temperate	Broadleaf	2.5	625	North America	56.88	59.97
Klopatek	2002	harvest	Mineral soil	20	Temperate	Coniferous	8.7	2500	North America	56.8	73
Klopatek	2002	harvest	Mineral soil	40	Temperate	Coniferous	8.7	2500	North America	56.8	94.2
Knoepp	2011	insect	Mineral soil	4	Temperate	Mix	12.5	1900	North America	30.616	22.964
Kobler	2015	wind	Mineral soil	4	Temperate	Coniferous	7.8	1645	Europe	84.6	67.5
Kolka	2014	wildfire	Mineral soil	0.5	Temperate	Mix	4.5	710	North America	32.6	23.5
Kolka	2014	wildfire	Mineral soil	0.5	Temperate	Mix	4.5	710	North America	32.6	26.1
Kolka	2014	wildfire	Mineral soil	0.5	Temperate	Mix	4.5	710	North America	32.6	28.7
Kolka	2014	wildfire	Mineral soil	0.5	Temperate	Mix	4.5	710	North America	32.6	28.1
Kolka	2014	wildfire	Mineral soil	0.5	Temperate	Mix	4.5	710	North America	32.6	22.5
Kolka	2014	wildfire	Mineral soil	0.5	Temperate	Mix	4.5	710	North America	32.6	28.3
Kolka	2014	wildfire	Mineral soil	0.5	Temperate	Mix	4.5	710	North America	32.6	28.6
Kolka	2014	wildfire	Mineral soil	0.5	Temperate	Mix	4.5	710	North America	32.6	28.5
Kosunen	2020	wind	Mineral soil	5	Boreal	Coniferous	4.2	653	Europe	21.3	21
Kosunen	2020	insect	Mineral soil	1	Boreal	Coniferous	4.2	653	Europe	21.3	21.1
Kramer	2004	wind	Mineral soil	95	Temperate	Coniferous	7	1900	North America	130.6	105.1
Lacroix	2016	harvest	Mineral soil	5	Temperate	Mix	NA	NA	North America	29.4378	29.6712
Lacroix	2016	harvest	Mineral soil	55	Temperate	Mix	NA	NA	North America	29.4378	27.2061
Laiho	2003	harvest	Mineral soil	5	Temperate	Mix	17.5	1600	North America	18	18
Laiho	2003	harvest	Mineral soil	5	Temperate	Mix	17.5	1600	North America	18	15
Latty	2004	harvest	Mineral soil	90	Temperate	Mix	6.25	875	North America	42.6	29
Law	2001	harvest	Mineral soil	21	Temperate	Coniferous	8.75	625	North America	27.9	26.2
LeDuc and Rothstein	2007	wildfire	Mineral soil	4.5	Temperate	Coniferous	NA	NA	North America	26.95	20.9061
LeDuc and Rothstein	2007	harvest	Mineral soil	4.5	Temperate	Coniferous	NA	NA	North America	26.95	28.7712
Mack	2021	wildfire	Mineral soil	NA	Boreal	Broadleaf	-2.9	285	North America	54.69	18.97
Mack	2021	wildfire	Mineral soil	NA	Boreal	Coniferous	-2.9	285	North America	70.93	49.98
Mack	2021	wildfire	Mineral soil	NA	Boreal	Mix	-2.9	285	North America	58.88	33.1
Mattson and Smith	1993	harvest	Mineral soil	20	Temperate	Mix	8.75	1600	North America	52.22	42.48
Mattson and Smith	1993	harvest	Mineral soil	20	Temperate	Mix	8.75	1600	North America	52.48	38.07
Mattson and Smith	1993	harvest	Mineral soil	6	Temperate	Mix	8.75	1600	North America	58.26	52.97
Mattson and Smith	1993	harvest	Mineral soil	7	Temperate	Mix	8.75	1600	North America	48.33	47.35
Mattson and Smith	1993	harvest	Mineral soil	7	Temperate	Mix	8.75	1600	North America	54.63	39.62
Mattson and Smith	1993	harvest	Mineral soil	11	Temperate	Mix	8.75	1600	North America	49.68	50.09
Mattson and Smith	1993	harvest	Mineral soil	23	Temperate	Mix	8.75	1600	North America	54.94	70.89
Mattson and Smith	1993	harvest	Mineral soil	23	Temperate	Mix	8.75	1600	North America	49.65	55.4
Mattson and Smith	1993	harvest	Mineral soil	23	Temperate	Mix	8.75	1600	North America	67	74.82
Mattson and Smith	1993	harvest	Mineral soil	4	Temperate	Mix	8.75	1600	North America	51.83	30.47
Mattson and Smith	1993	harvest	Mineral soil	4	Temperate	Mix	8.75	1600	North America	44.66	44.87
Mattson and Smith	1993	harvest	Mineral soil	8	Temperate	Mix	8.75	1600	North America	40.5	41.21
Mattson and Smith	1993	harvest	Mineral soil	2	Temperate	Mix	8.75	1600	North America	54.25	59.74
Mattson and Smith	1993	harvest	Mineral soil	1	Temperate	Mix	8.75	1600	North America	74.41	68.56
Mattson and Smith	1993	harvest	Mineral soil	2	Temperate	Mix	8.75	1600	North America	29.51	28.66
Mattson and Swank	1989	harvest	Mineral soil	4	Temperate	Mix	12.5	1820	North America	21.1	19.8
Mattson and Swank	1989	harvest	Mineral soil	7	Temperate	Mix	12.5	1820	North America	21.1	18.1
Mayer	2017	wind	Mineral soil	4	Temperate	Mix	6.6	1964	Europe	19.3	17.5
Mayer	2017	wind	Mineral soil	6	Temperate	Mix	6.6	1964	Europe	19.3	19.6
Mayer	2022	wind	Mineral soil	18	Temperate	Coniferous	4.08333	1085.77	Europe	42.2234	36.6604
Mayer	2022	wind	Mineral soil	18	Temperate	Coniferous	4.80667	1181	Europe	35.2606	29.0164
Mayer	2022	wind	Mineral soil	18	Temperate	Coniferous	5.45333	1860.73	Europe	35.1134	29.3217
Mayer	2022	wind	Mineral soil	18	Temperate	Coniferous	3.32667	1556.9	Europe	65.1823	60.7157
Mayer	2022	wind	Mineral soil	9	Temperate	Mix	8.52333	960.9	Europe	26.4487	20.3866
Mayer	2022	wind	Mineral soil	9	Temperate	Coniferous	5.19	1503.93	Europe	58.5591	50.0881
Mayer	2022	wind	Mineral soil	9	Temperate	Mix	9.00667	1011.37	Europe	31.9777	30.8789
Mayer	2022	wind	Mineral soil	9	Temperate	Coniferous	5.63333	1282.27	Europe	60.9193	49.6
Mayer	2022	wind	Mineral soil	9	Temperate	Coniferous	6.52667	1217.13	Europe	48.4063	44.6631
Mayer	2022	wind	Mineral soil	9	Temperate	Mix	8.53333	1028.37	Europe	32.0527	34.8883
Mayer	2022	wind	Mineral soil	9	Temperate	Mix	8.17333	1003.57	Europe	33.9044	37.6485
Mayer	2022	wind	Mineral soil	9	Temperate	Coniferous	8.13	1051	Europe	36.0653	32.3563
Mayer	2022	wind	Mineral soil	9	Temperate	Mix	8.42333	1093.33	Europe	32.9124	40.7761
Mayer	2022	wind	Mineral soil	9	Temperate	Mix	8.09333	930.967	Europe	70.1655	61.1493
Mayer	2022	wind	Mineral soil	9	Temperate	Mix	8.30333	1067.13	Europe	30.5098	24.6781
Mayer	2022	wind	Mineral soil	9	Temperate	Mix	8.21333	1117.13	Europe	29.6502	36.5874
Mayer	2022	wind	Mineral soil	9	Temperate	Coniferous	6.34	1311.03	Europe	52.8947	58.6139
Mayer	2022	wind	Mineral soil	9	Temperate	Mix	8.44333	1071.77	Europe	30.0217	36.2369
Mayer	2022	insect	Mineral soil	11	Temperate	Coniferous	3.5	1550	Europe	42.7002	44.6223
Mayer	2022	insect	Mineral soil	11	Temperate	Coniferous	3.5	1550	Europe	42.7002	45.2909
Mazza	2019	harvest	Mineral soil	1	Temperate	Coniferous	13.3	526	Europe	29.3928	42.1841
Mazza	2019	harvest	Mineral soil	1	Temperate	Coniferous	13.3	526	Europe	29.3928	43.2727
Mazza	2019	harvest	Mineral soil	1	Temperate	Coniferous	13.3	876	Europe	74.117	74.4799
Mazza	2019	harvest	Mineral soil	1	Temperate	Coniferous	13.3	876	Europe	74.117	71.4862
McKee	2013	harvest	Mineral soil	24	Temperate	Mix	20	1600	North America	28.3	28.9
McKee	2013	harvest	Mineral soil	24	Temperate	Mix	20	1600	North America	28.3	33.6
McLaughlin	1996	harvest	Mineral soil	5	Temperate	Mix	6.25	625	North America	12.484	17.818
McLaughlin	1996	harvest	Mineral soil	5	Temperate	Mix	6.25	625	North America	12.484	11.282
Meyer	2021	insect	Mineral soil	12	Boreal	Broadleaf	-1.6	448	Europe	32.4841	30.2548
Meyer	2021	insect	Mineral soil	55	Boreal	Broadleaf	-1.6	448	Europe	32.4841	39.4904
Morehouse	2008	insect	Mineral soil	1	Temperate	Coniferous	NA	850	North America	71	69
Moreno-Fernandez	2015	harvest	Mineral soil	104	Temperate	Coniferous	8.75	625	Europe	46.91	44.29
Moreno-Fernandez	2015	harvest	Mineral soil	27	Temperate	Coniferous	8.75	625	Europe	46.91	43.33
Moreno-Fernandez	2015	harvest	Mineral soil	40	Temperate	Coniferous	8.75	625	Europe	46.91	42.86
Moreno-Fernandez	2015	harvest	Mineral soil	57	Temperate	Coniferous	8.75	625	Europe	46.91	28.1
Moreno-Fernandez	2015	harvest	Mineral soil	83	Temperate	Coniferous	8.75	625	Europe	46.91	38.1
Moreno-Fernandez	2015	harvest	Mineral soil	102	Temperate	Coniferous	8.75	625	Europe	25.48	28.1
Moreno-Fernandez	2015	harvest	Mineral soil	18	Temperate	Coniferous	8.75	625	Europe	25.48	23.81
Moreno-Fernandez	2015	harvest	Mineral soil	36	Temperate	Coniferous	8.75	625	Europe	25.48	24.05
Moreno-Fernandez	2015	harvest	Mineral soil	73	Temperate	Coniferous	8.75	625	Europe	25.48	27.62
Mu	2013	harvest	Mineral soil	5	Temperate	Mix	-3	500	Asia	42.4563	51.646
Mu	2013	harvest	Mineral soil	5	Temperate	Mix	-3	500	Asia	42.4563	27.8687
Mu	2013	harvest	Mineral soil	5	Temperate	Mix	-3	500	Asia	42.4563	40.2246
Mushinski	2017	harvest	Mineral soil	18	Temperate	Coniferous	18.7	1107	North America	20.1095	18.335
Mushinski	2017	harvest	Mineral soil	18	Temperate	Coniferous	18.7	1107	North America	20.1095	14.5013
Norris	2009	harvest	Mineral soil	12	Boreal	Coniferous	2.5	475	North America	15.1	14.03
Norris	2009	harvest	Mineral soil	31	Boreal	Coniferous	2.5	475	North America	15.1	29
Norris	2009	harvest	Mineral soil	4	Boreal	Coniferous	2.5	475	North America	15.1	18.87
O`Donnell	2011	wildfire	Mineral soil	4	Boreal	Coniferous	-5	270	North America	60.9551	98.5955
Orumaa	2022	wildfire	Mineral soil	10	Boreal	Coniferous	NA	NA	Europe	60.069	31.538
Orumaa	2022	wildfire	Mineral soil	21	Boreal	Coniferous	NA	NA	Europe	60.069	70.598
Orumaa	2022	wildfire	Mineral soil	36	Boreal	Coniferous	NA	NA	Europe	60.069	37.917
Orumaa	2022	wildfire	Mineral soil	67	Boreal	Coniferous	NA	NA	Europe	60.069	69.521
Orumaa	2022	wildfire	Mineral soil	78	Boreal	Coniferous	NA	NA	Europe	60.069	66.468
Overby	2017	harvest	Mineral soil	0.5	Temperate	Coniferous	16.9	437.333	North America	83.51	82.6
Overby	2017	harvest	Mineral soil	1	Temperate	Coniferous	16.9	437.333	North America	79.09	92.18
Overby	2017	harvest	Mineral soil	2	Temperate	Coniferous	16.9	437.333	North America	81.14	89.54
Overby	2017	harvest	Mineral soil	3	Temperate	Coniferous	16.9	437.333	North America	73.02	88.61
Panichini	2017	harvest	Mineral soil	10	Temperate	Broadleaf	9	4500	South America	31.4833	28.2
Panichini	2017	harvest	Mineral soil	2	Temperate	Broadleaf	9	4500	South America	27.45	34.4833
Panichini	2017	harvest	Mineral soil	50	Temperate	Broadleaf	9	4500	South America	31.4833	32.3333
Panichini	2017	harvest	Mineral soil	6	Temperate	Broadleaf	9	4500	South America	27.45	29.4333
Pardini	2004	wildfire	Mineral soil	1	Temperate	Broadleaf	14	450	Europe	27.013	38.61
Pardini	2004	wildfire	Mineral soil	1	Temperate	Broadleaf	14	450	Europe	16.95	25.1056
Pardini	2004	wildfire	Mineral soil	1	Temperate	Broadleaf	14	450	Europe	9.72	36.3664
Pardini	2004	wildfire	Mineral soil	1	Temperate	Broadleaf	14	450	Europe	23.6732	37.6199
Pardini	2004	wildfire	Mineral soil	1	Temperate	Broadleaf	14	450	Europe	7.55568	20.1144
Parro	2019	wildfire	Mineral soil	21	Boreal	Coniferous	5.2	600	Europe	6.07029	10.8626
Parro	2019	wildfire	Mineral soil	5	Boreal	Coniferous	5.2	600	Europe	5.11182	6.07029
Parro	2019	wildfire	Mineral soil	21	Boreal	Coniferous	5.2	600	Europe	6.07029	10.5431
Parro	2019	wildfire	Mineral soil	5	Boreal	Coniferous	5.2	600	Europe	5.11182	8.62621
Perez	2020	wildfire	Mineral soil	2	Boreal	Coniferous	NA	NA	Europe	5.52239	7.61194
Piirainen	2015	harvest	Mineral soil	1	Boreal	Coniferous	2.3	527	Europe	31.5676	32.4324
Piirainen	2015	harvest	Mineral soil	10	Boreal	Coniferous	2.3	527	Europe	21.1892	17.2973
Piirainen	2015	harvest	Mineral soil	5	Boreal	Coniferous	2.3	527	Europe	19.8919	16.8649
Prest	2014	harvest	Mineral soil	35	Temperate	Coniferous	6.25	1200	North America	38.34	29.57
Rivas	2012	wildfire	Mineral soil	3	Temperate	Broadleaf	7	2500	South America	66.7	37.9
Rivas	2012	wildfire	Mineral soil	3	Temperate	Broadleaf	7	2500	South America	66.7	41.5
Rivas	2012	wildfire	Mineral soil	3	Temperate	Broadleaf	7	2500	South America	66.7	39.9
Ross	2012	wildfire	Mineral soil	16	Temperate	Coniferous	6.3	566	North America	24.3503	22.9943
Rothstein and Spaulding	2010	wildfire	Mineral soil	14.5	Temperate	Coniferous	6.7	NA	North America	21.2541	24.6865
Rothstein and Spaulding	2010	wildfire	Mineral soil	4.5	Temperate	Coniferous	6.7	NA	North America	21.2541	21.5182
Rothstein and Spaulding	2010	harvest	Mineral soil	15	Temperate	Coniferous	6.7	NA	North America	21.1	24.5
Rothstein and Spaulding	2010	harvest	Mineral soil	5	Temperate	Coniferous	6.7	NA	North America	21.1	25.8
Rothstein	2004	wildfire	Mineral soil	1	Temperate	Coniferous	6.3	NA	North America	20.8	23.7
Rothstein	2004	wildfire	Mineral soil	12	Temperate	Coniferous	6.3	NA	North America	20.8	26
Rothstein	2004	wildfire	Mineral soil	14	Temperate	Coniferous	6.3	NA	North America	20.8	27
Rothstein	2004	wildfire	Mineral soil	2	Temperate	Coniferous	6.3	NA	North America	20.8	23.7
Rothstein	2004	wildfire	Mineral soil	22	Temperate	Coniferous	6.3	NA	North America	20.8	22.3
Rothstein	2004	wildfire	Mineral soil	27	Temperate	Coniferous	6.3	NA	North America	20.8	22.1
Rothstein	2004	wildfire	Mineral soil	36	Temperate	Coniferous	6.3	NA	North America	20.8	21
Rothstein	2004	wildfire	Mineral soil	4	Temperate	Coniferous	6.3	NA	North America	20.8	21.1
Rothstein	2004	wildfire	Mineral soil	52	Temperate	Coniferous	6.3	NA	North America	20.8	19.2
Rothstein	2004	wildfire	Mineral soil	7	Temperate	Coniferous	6.3	NA	North America	20.8	23.5
Ruiz-Peinado	2016	harvest	Mineral soil	10	Temperate	Coniferous	9.2	959	Europe	40.4	43
Ruiz-Peinado	2016	harvest	Mineral soil	10	Temperate	Coniferous	9.2	959	Europe	40.4	42.7
Sanchez	2007	harvest	Mineral soil	1	Temperate	Mix	18	1200	North America	22.2	21.4
Sanchez	2007	harvest	Mineral soil	3	Temperate	Mix	18	1200	North America	22.2	15.6
Sanden	2020	insect	Mineral soil	NA	Boreal	Broadleaf	NA	NA	Europe	36.73	38.85
Sanden	2020	insect	Mineral soil	NA	Boreal	Broadleaf	NA	NA	Europe	36.73	36.74
Santana	2016	wildfire	Mineral soil	1	Temperate	Coniferous	NA	NA	Europe	28.1	49.8
Santana	2016	wildfire	Mineral soil	1	Temperate	Coniferous	NA	NA	Europe	28.1	42.5
Santana	2016	wildfire	Mineral soil	1	Temperate	Coniferous	NA	NA	Europe	28.1	49.8
Santana	2016	wildfire	Mineral soil	1	Temperate	Coniferous	NA	NA	Europe	28.1	40.5
Sheng	2015	harvest	Mineral soil	8	Tropical/Subtropical	Coniferous	18	1900	Asia	35.7	23.42
Skovsgaard	2006	harvest	Mineral soil	0.5	Temperate	Coniferous	8.75	875	Europe	44.6	45.6
Skovsgaard	2006	harvest	Mineral soil	0.5	Temperate	Coniferous	8.75	875	Europe	44.6	46.8
Skovsgaard	2006	harvest	Mineral soil	0.5	Temperate	Coniferous	8.75	875	Europe	44.6	48.9
Smith	2000	wildfire	Mineral soil	8.33333	Boreal	Coniferous	NA	1000	North America	30	18
Smith	2000	harvest	Mineral soil	55	Boreal	Coniferous	NA	1000	North America	30	26
Smith	2000	harvest	Mineral soil	7.66667	Boreal	Coniferous	NA	1000	North America	30	21
Spielvogel	2006	insect	Mineral soil	25	Temperate	Coniferous	5.7	1225	Europe	60	80
Spielvogel	2006	insect	Mineral soil	25	Temperate	Coniferous	5.7	1225	Europe	40	29.4
Spielvogel	2006	insect	Mineral soil	25	Temperate	Coniferous	5.7	1225	Europe	20	20
Stone and Elioff	1998	harvest	Mineral soil	5	Temperate	Broadleaf	2.5	770	North America	22.5	21.7
Strong	1997	harvest	Mineral soil	40	Temperate	Mix	2.5	875	North America	51.8	38.9
Strong	1997	harvest	Mineral soil	10	Temperate	Mix	2.5	875	North America	51.8	50.2
Strong	1997	harvest	Mineral soil	10	Temperate	Mix	2.5	875	North America	51.8	50.9
Strong	1997	harvest	Mineral soil	10	Temperate	Mix	2.5	875	North America	51.8	45.2
Strukelj	2015	harvest	Mineral soil	1	Boreal	Broadleaf	2.5	875	North America	20.39	23.06
Strukelj	2015	harvest	Mineral soil	9	Boreal	Broadleaf	2.5	875	North America	23.14	29.46
Strukelj	2015	harvest	Mineral soil	1	Boreal	Broadleaf	2.5	875	North America	20.39	20.29
Strukelj	2015	harvest	Mineral soil	1	Boreal	Broadleaf	2.5	875	North America	20.39	23.35
Strukelj	2015	harvest	Mineral soil	9	Boreal	Broadleaf	2.5	875	North America	23.14	20.82
Strukelj	2015	harvest	Mineral soil	9	Boreal	Broadleaf	2.5	875	North America	23.14	21.22
Tang	2009	harvest	Mineral soil	11	Temperate	Broadleaf	2.5	875	North America	21.685	26.909
Tang	2009	harvest	Mineral soil	2	Temperate	Broadleaf	2.5	875	North America	21.685	15.525
Tang	2009	harvest	Mineral soil	27	Temperate	Broadleaf	2.5	875	North America	21.685	15.89
Tang	2009	harvest	Mineral soil	74	Temperate	Mix	2.5	875	North America	21.685	31.792
Veloso	2018	harvest	Mineral soil	12	Tropical/Subtropical	Coniferous	16	1500	South America	30.0275	30.6985
Veloso	2018	harvest	Mineral soil	17	Tropical/Subtropical	Coniferous	16	1500	South America	30.0275	33.2055
Veloso	2018	harvest	Mineral soil	1	Tropical/Subtropical	Coniferous	16	1500	South America	30.0275	32.9715
Verma	2019	wildfire	Mineral soil	15	Tropical/Subtropical	Mix	22.45	1700	Asia	11.0392	10.1154
Verma	2019	wildfire	Mineral soil	2	Tropical/Subtropical	Mix	22.45	1700	Asia	11.0392	7.93584
Verma	2019	wildfire	Mineral soil	5	Tropical/Subtropical	Mix	22.45	1700	Asia	11.0392	8.57284
Volkova	2014	wildfire	Mineral soil	0.5	Temperate	Broadleaf	19.6	575	Australia	51.7	47.7
Wang	2001	wildfire	Mineral soil	11	Temperate	Coniferous	-3	425	Asia	24.1311	29.8464
Wang	2001	wildfire	Mineral soil	11	Temperate	Coniferous	-3	425	Asia	24.1311	48.353
Wang	2001	wildfire	Mineral soil	11	Temperate	Coniferous	-3	425	Asia	102.421	27.9413
Wang	2001	wildfire	Mineral soil	11	Temperate	Coniferous	-3	425	Asia	102.421	50.7116
Wang	2001	wildfire	Mineral soil	11	Temperate	Coniferous	-3	425	Asia	15.9665	24.7662
Wang	2001	wildfire	Mineral soil	11	Temperate	Coniferous	-3	425	Asia	15.9665	20.0488
Wen	2016	harvest	Mineral soil	1	Tropical/Subtropical	Coniferous	21	1400	Asia	34.4172	30.9808
Wen	2016	harvest	Mineral soil	1	Tropical/Subtropical	Coniferous	21	1400	Asia	34.4172	31.049
Xiang	2009	harvest	Mineral soil	0.5	Tropical/Subtropical	Coniferous	18	1600	Asia	19.6859	22.4075
Xiang	2009	harvest	Mineral soil	0.5	Tropical/Subtropical	Coniferous	18	1600	Asia	19.6859	14.6057
Xiang	2009	harvest	Mineral soil	0.5	Tropical/Subtropical	Coniferous	18	1600	Asia	19.6859	29.0299
Xiang	2009	harvest	Mineral soil	0.5	Tropical/Subtropical	Coniferous	18	1600	Asia	19.6859	31.8422
Yildiz	2010	wildfire	Mineral soil	0.5	Temperate	Mix	17	800	Asia	29.12	15.98
Yildiz	2010	wildfire	Mineral soil	1	Temperate	Mix	17	800	Asia	29.12	34.8
Yildiz	2010	wildfire	Mineral soil	2	Temperate	Mix	17	800	Asia	29.12	30
Yildiz	2010	wildfire	Mineral soil	8	Temperate	Mix	17	800	Asia	29.12	28.71
Zhang	2016	harvest	Mineral soil	16	Temperate	Coniferous	NA	760	North America	27.7	23.6
Zhang	2016	harvest	Mineral soil	6	Temperate	Coniferous	NA	760	North America	21.8	23.8
Zhang	2016	harvest	Mineral soil	16	Temperate	Coniferous	NA	760	North America	27.7	29.6
Zhang	2016	harvest	Mineral soil	16	Temperate	Coniferous	NA	760	North America	27.7	22.4
Zhang	2016	harvest	Mineral soil	6	Temperate	Coniferous	NA	760	North America	21.8	23.1
Zhang	2016	harvest	Mineral soil	6	Temperate	Coniferous	NA	760	North America	21.8	21.1
Zhang	2016	harvest	Mineral soil	16	Temperate	Coniferous	NA	760	North America	27.7	22.9
Zhang	2016	harvest	Mineral soil	6	Temperate	Coniferous	NA	760	North America	21.8	20.4
Zummo and Friedland	2011	harvest	Mineral soil	3	Temperate	Mix	NA	NA	North America	21.9	24.2
Zummo and Friedland	2011	harvest	Mineral soil	3	Temperate	Mix	NA	NA	North America	21.9	20.5
Zummo and Friedland	2011	harvest	Mineral soil	3	Temperate	Mix	NA	NA	North America	21.9	20.7
